# Supplementary material for: Structural library and visualization of endogenously oxidized phosphatidylcholines using mass spectrometry-based techniques
Source: Nat Commun. 2021 Nov 3;12:6339. doi: 10.1038/s41467-021-26633-w (PMC8566498; doi:10.1038/s41467-021-26633-w)
Supplement: Supplementary file 4 — Supplementary Data 1 [file 41467_2021_26633_MOESM4_ESM.xlsx]

## Sheet: Table S1
Oxidized PC16:0/18:2					LC/HRMS/MS in negative ion mode									LC/HRMS/MS in positive ion mode
ID	Formula	Plausibe structure	tR, min	Monoisotopic mass	[M-H]-	[M+HCOO-]-	Observed precursor ion, m/z	calculated m/z 16:0 group	Observed product ion-1, m/z 16:0 group	calculated m/z oxidized fatty acyl group	Observed charastristic product ion for oxidized fatty acyl group, m/z	calculated m/z neutral loss of choline group	Observed product ion-3, m/z neutral loss of choline group	[M+H]+	Observed precursor ion, m/z	calculated m/z PC head group	Observed product ion, m/z PC head group	calculated m/z neutral loss of H2O	calculated m/z neutral loss of H2O2	Observed product ion-2, m/z neutral loss of H2O or H2O2
1	C32H64NO8P	PC16:0_8:0	11.5	621.437	620.429	666.435	666.436	255.232	255.233	143.107	143.107	606.413	606.415	622.445	622.444	184.073	184.073	604.434	588.439	-
2	C32H62NO9P	PC16:0_8:1;O	6.6	635.416	634.408	680.414	680.415	255.232	255.233	157.086	157.086	620.393	620.393	636.424	636.424	184.073	184.073	618.413	602.419	-
3	C32H64NO9P	PC16:0_8:0;O	6.2	637.432	636.424	682.43	682.431	255.232	255.233	159.102	159.102	622.408	622.409	638.44	638.439	184.073	184.073	620.429	604.434	-
4	C33H64NO9P	PC16:0_9:1;O	7.3	649.432	648.424	694.43	694.431	255.232	255.233	171.102	171.102	634.408	634.408	650.44	650.439	184.073	184.073	632.429	616.434	-
5	C32H62NO10P	PC16:0_8:0;COOH	2.5	651.411	650.403	696.409	650.405	255.232	255.233	187.097	187.0970 (+CH2)	591.33	591.3305 (-NMe3)	652.419	652.419	184.073	184.073	634.408	618.413	-
6	C32H64NO10P	PC16:0_8:0;O2	5.8	653.427	652.419	698.424	698.426	255.232	255.233	175.097	157.0861 (-H2O), 175.0968	638.403	638.408	654.435	654.434	184.073	184.073	636.424	620.429	-
7	C34H64NO9P	PC16:0_10:2;O	7.3	661.432	660.424	706.43	706.431	255.232	255.233	183.102	183.102	646.408	646.41	662.44	662.438	184.073	184.073	644.429	628.434	-
8	C33H64NO10P	PC16:0_9:0;COOH	3	665.427	664.419	710.424	664.42	255.232	255.233	201.113	201.1128 (+CH2)	605.346	605.3469 (-NMe3)	666.435	666.434	184.073	184.073	648.424	632.429	-
9	C35H66NO9P	PC16:0_11:2;O	8.1	675.447	674.44	720.445	720.447	255.232	255.233	197.118	197.118	660.424	660.425	676.455	676.455	184.073	184.073	658.445	642.45	-
10	C34H64NO10P	PC16:0_10:1;COOH	2.3	677.427	676.419	722.424	676.42	255.232	255.233	213.113	213.1128 (+CH2)	617.346	617.3464 (-NMe3)	678.435	678.434	184.073	184.073	660.424	644.429	-
11	C36H68NO9P	PC16:0_12:2;O	8.9	689.463	688.455	734.461	734.462	255.232	255.233	211.133	211.134	674.44	674.441	690.471	690.471	184.073	184.073	672.461	656.466	-
12	C35H66NO10P	PC16:0_11:2;O2	6.4	691.442	690.435	736.44	736.442	255.232	255.233	213.113	195.1019 (-H2O), 213.1129	676.419	676.42	692.45	692.45	184.073	184.073	674.44	658.445	-
13	C34H64NO11P	PC16:0_10:1;O;COOH	1.2	693.422	692.414	738.419	692.415	255.232	255.233	229.108	229.1079 (+CH2)	633.34	633.3414 (-NMe3)	694.429	694.429	184.073	184.073	676.419	660.424	-
14	C35H68NO10P	PC16:0_11:1;O2	7.5	693.458	692.45	738.456	738.457	255.232	255.233	215.128	197.1178 (-H2O), 215.1288	678.435	678.435	694.466	694.464	184.073	184.073	676.455	660.46	-
15	C34H66NO11P	PC16:0_10:1;O3	5.3	695.437	694.43	740.435	740.437	255.232	255.233	217.108	199.0971 (-H2O), 217.1072	680.414	680.417	696.445	696.445	184.073	184.073	678.435	662.44	678.4332 (-H2O)
16	C34H68NO11P	PC16:0_10:0;O;OOH	6.2	697.453	696.445	742.451	742.452	255.232	255.233	219.123	201.1128 (-H2O)	682.429	682.429	698.461	698.461	184.073	184.073	680.45	664.455	664.4537 (-H2O2)
17	C36H66NO10P	PC16:0_12:3;O2	6.5	703.442	702.435	748.44	748.441	255.232	255.233	225.113	225.113	688.419	688.421	704.45	704.449	184.073	184.073	686.44	670.445	-
18	C35H64NO11P	PC16:0_11:2;O;COOH	1.1	705.422	704.414	750.419	704.414	255.232	255.233	241.108	241.1079 (+CH2)	645.34	645.3414 (-NMe3)	706.429	706.429	184.073	184.073	688.419	672.424	688.4162 (-H2O)
19	C36H68NO10P	PC16:0_12:1;COOH	3.7	705.458	704.45	750.456	704.452	255.232	255.233	241.144	241.1441 (+CH2)	645.377	645.3778 (-NMe3)	706.466	706.465	184.073	184.073	688.455	672.46	-
20	C36H68NO10P	PC16:0_12:2;O2	5.5	705.458	704.45	750.456	750.457	255.232	255.233	227.128	209.1179 (-H2O), 227.1286	690.435	690.436	706.466	706.465	184.073	184.073	688.455	672.46	688.4536 (-H2O)
21	C35H66NO11P	PC16:0_11:1;O;COOH	1.1	707.437	706.43	752.435	706.431	255.232	255.233	243.123	243.1238 (+CH2)	647.356	647.3571 (-NMe3)	708.445	708.445	184.073	184.073	690.435	674.44	-
22	C37H68NO10P	PC16:0_13:3;O2	7.2	717.458	716.45	762.456	762.458	255.232	255.233	239.128	239.129	702.435	702.435	718.466	718.465	184.073	184.073	700.455	684.46	-
23	C36H66NO11P	PC16:0_12:2;O;COOH	1.1	719.437	718.43	764.435	718.431	255.232	255.233	255.123	255.1239 (+CH2)	659.356	659.3571 (-NMe3)	720.445	720.444	184.073	184.073	702.435	686.44	-
24	C36H68NO11P	PC16:0_12:1;O;COOH	1.3	721.453	720.445	766.451	720.446	255.232	255.233	257.139	257.1397 (+CH2)	661.372	661.3729 (-NMe3)	722.461	722.46	184.073	184.073	704.45	688.455	704.4489 (-H2O)
25	C36H68NO11P	PC16:0_12:2;O3	5.5	721.453	720.445	766.451	766.452	255.232	255.233	243.123	225.1130 (-H2O)	706.429	706.469	722.461	722.46	184.073	184.073	704.45	688.455	-
26	C37H68NO11P	PC16:0_13:2;O;COOH	1.5	733.453	732.445	778.451	732.446	255.232	255.233	269.139	269.1399 (+CH2)	673.372	673.3745 (-NMe3)	734.461	734.461	184.073	184.073	716.45	700.455	-
27	C36H68NO12P	PC16:0_12:1;O2;COOH	1.15	737.448	736.44	782.446	736.441	255.232	255.233	273.134	273.1357 (+CH2)	677.367	677.3668 (-NMe3)	738.456	738.456	184.073	184.073	720.445	704.45	-
28	C36H68NO12P	PC16:0_12:2;O4	4.3	737.448	736.44	782.446	782.447	255.232	255.233	259.118	223.0979 (-2H2O)	722.424	722.426	738.456	738.456	184.073	184.073	720.445	704.45	720.4435 (-H2O)
29	C42H78NO9P	PC16:0_18:2;oxo	12.0-14.0	771.541	770.534	816.539	816.541	255.232	255.233	293.212	293.212	756.518	756.518	772.549	772.548	184.073	184.073	754.539	738.544	-
30	C42H80NO9P	PC16:0_18:2;O	11.5-14.5	773.557	772.549	818.555	818.554	255.232	255.233	295.227	295.228	758.534	758.534	774.565	774.564	184.073	184.073	756.554	740.559	756.5511 (-H2O)
31	C42H78NO10P	PC16:0_18:2;O;oxo	10.0-12.0	787.536	786.529	832.534	832.535	255.232	255.233	309.207	309.207	772.513	772.512	788.544	788.543	184.073	184.073	770.534	754.539	-
32	C42H80NO10P	PC16:0_18:2;O2	9.0-10.5	789.552	788.544	834.55	834.551	255.232	255.233	311.222	311.223	774.529	774.528	790.56	790.558	184.073	184.073	772.549	756.554	772.5459 (-H2O)
33	C42H80NO10P	PC16:0_18:2;OOH	11.0-12.0	789.552	788.544	834.55	834.551	255.232	255.233	311.222	293.2122 (-H2O)	774.529	756.5176 (-H2O), 774.5275	790.56	790.559	184.073	184.073	772.549	756.554	756.5518 (-H2O2)
34	C42H78NO11P	PC16:0_18:2;O2;oxo	6.0-10.0	803.531	802.523	848.529	848.53	255.232	255.233	325.201	325.202	788.508	788.509	804.539	804.538	184.073	184.073	786.529	770.534	786.5255 (-H2O)
35	C42H78NO11P	PC16:0_18:2;OOH;oxo	8.5-11.0	803.531	802.523	848.529	848.53	255.232	255.233	325.201	307.1918 (-H2O)	788.508	770.4988 (-H2O), 788.5096	804.539	804.538	184.073	184.073	786.529	770.534	770.5250 (-H2O2)
36	C42H80NO11P	PC16:0_18:2;O3	7.5-9.0	805.547	804.539	850.545	850.545	255.232	255.233	327.217	327.218	790.523	790.525	806.555	806.553	184.073	184.073	788.544	772.549	788.5402 (-H2O)
37	C42H80NO11P	PC16:0_18:2;O;OOH	9.0-11.5	805.547	804.539	850.545	850.545	255.232	255.233	327.217	291.1967 (-2H2O), 309.2075 (-H2O)	790.523	772.5132 (-H2O), 790.5234	806.555	806.555	184.073	184.073	788.544	772.549	772.5475 (-H2O2)
38	C42H80NO12P	PC16:0_18:2;O2;OOH	7.0-12.0	821.542	820.534	866.539	866.541	255.232	255.233	343.212	307.1918 (-2H2O), 325.2024 (-H2O)	806.518	788.5099 (-H2O), 806.5204	822.55	822.549	184.073	184.073	804.539	788.544	788.5425 (-H2O2), 804.5361 (-H2O)
Oxidized PC16:0/20:4					LC/HRMS/MS in negative ion mode									LC/HRMS/MS in positive ion mode
ID	Formula	Plausibe structure	tR, min	Monoisotopic mass	[M-H]-	[M+HCOO-]-	Observed precursor ion, m/z	calculated m/z 16:0 group	Observed product ion-1, m/z 16:0 group	calculated m/z oxidized fatty acyl group	Observed charastristic product ion for oxidized fatty acyl group, m/z	calculated m/z neutral loss of choline group	Observed product ion-3, m/z neutral loss of choline group	[M+H]+	Observed precursor ion, m/z	calculated m/z PC head group	Observed product ion, m/z PC head group	calculated m/z neutral loss of H2O	calculated m/z neutral loss of H2O2	Observed product ion-2, m/z neutral loss of H2O or H2O2
1	C28H54NO9P	PC16:0_4:1;O	4.7	579.354	578.346	624.351	624.352	255.232	255.233	101.024	101.023	564.33	564.331	580.361	580.361	184.073	184.073	562.351	546.356	-
2	C28H56NO9P	PC16:0_4:0;O	4.5	581.369	580.361	626.367	626.368	255.232	255.233	103.039	103.039	566.346	566.347	582.377	582.377	184.073	184.073	564.367	548.372	-
3	C29H56NO9P	PC16:0_5:1;O	5.1	593.369	592.361	638.367	638.368	255.232	255.233	115.039	115.039	578.346	578.346	594.377	594.376	184.073	184.073	576.367	560.372	-
4	C28H54NO10P	PC16:0_4:0;COOH	1.2	595.349	594.341	640.346	594.341	255.232	255.233	131.034	131.0339 (+CH2)	535.267	535.2689 (-NMe3)	596.356	596.356	184.073	184.073	578.346	562.351	-
5	C28H56NO10P	PC16:0_4:0;O2	4.1	597.364	596.356	642.362	642.363	255.232	255.233	119.034	101.0232 (-H2O), 119.0339	582.341	582.342	598.372	598.371	184.073	184.073	580.361	564.367	-
6	C30H56NO9P	PC16:0_6:2;O	5.2	605.369	604.361	650.367	650.368	255.232	255.233	127.039	127.039	590.346	590.347	606.377	606.376	184.073	184.073	588.367	572.372	-
7	C29H56NO10P	PC16:0_5:0;COOH	1.4	609.364	608.356	654.362	608.357	255.232	255.233	145.05	145.0495 (+CH2)	549.283	549.2838 (-NMe3)	610.372	610.371	184.073	184.073	592.361	576.367	-
8	C31H58NO9P	PC16:0_7:2;O	5.8	619.385	618.377	664.383	664.384	255.232	255.233	141.055	141.055	604.361	604.362	620.393	620.392	184.073	184.073	602.382	586.387	-
9	C31H60NO9P	PC16:0_7:1;O	5.6	621.401	620.393	666.398	666.4	255.232	255.233	143.071	143.07	606.377	606.377	622.408	622.405	184.073	184.073	604.398	588.403	-
10	C30H58NO10P	PC16:0_6:1;O2	3.5 and 6.0	623.38	622.372	668.377	668.379	255.232	255.233	145.05	145.05	608.356	608.358	624.388	624.388	184.073	184.073	606.377	590.382	-
11	C32H60NO9P	PC16:0_8:2;O	6.2	633.401	632.393	678.398	678.399	255.232	255.233	155.071	155.07	618.377	618.378	634.408	634.408	184.073	184.073	616.398	600.403	-
12	C31H58NO10P	PC16:0_7:1;COOH	1.6	635.38	634.372	680.377	634.373	255.232	255.233	171.066	171.0654 (+CH2)	575.299	575.3003 (-NMe3)	636.388	636.387	184.073	184.073	618.377	602.382	-
13	C31H58NO10P	PC16:0_7:2;O2	5.6	635.38	634.372	680.377	680.378	255.232	255.233	157.05	157.05	620.356	620.358	636.388	636.387	184.073	184.073	618.377	602.382	-
14	C31H60NO10P	PC16:0_7:1;O2	5.3	637.395	636.388	682.393	682.395	255.232	255.233	159.066	141.0547 (-H2O), 159.0655	622.372	622.373	638.403	638.402	184.073	184.073	620.393	604.398	-
15	C30H58NO11P	PC16:0_6:1;O3	3.4	639.375	638.367	684.372	684.373	255.232	255.233	161.045	143.0340 (-H2O)	624.351	606.3423 (-H2O)	640.382	640.382	184.073	184.073	622.372	606.377	622.3708 (-H2O)
16	C33H60NO9P	PC16:0_9:3;O	6.3	645.401	644.393	690.398	690.399	255.232	255.233	167.071	167.071	630.377	630.378	646.408	646.408	184.073	184.073	628.398	612.403	-
17	C32H58NO10P	PC16:0_8:3;O2	4.6	647.38	646.372	692.377	692.379	255.232	255.233	169.05	169.05	632.356	632.378	648.388	648.388	184.073	184.073	630.377	614.382	-
18	C32H60NO10P	PC16:0_8:1;COOH	1.7	649.395	648.388	694.393	648.389	255.232	255.233	185.081	185.0813 (+CH2)	589.314	589.3159 (-NMe3)	650.403	650.403	184.073	184.073	632.393	616.398	-
19	C32H60NO10P	PC16:0_8:2;O2	3.9	649.395	648.388	694.393	694.394	255.232	255.233	171.066	153.0547 (-H2O), 171.0654	634.372	634.373	650.403	650.403	184.073	184.073	632.393	616.398	-
20	C31H58NO11P	PC16:0_7:1;O;COOH	1	651.375	650.367	696.372	650.367	255.232	255.233	187.06	187.0605 (+CH2)	591.293	591.2949 (-NMe3)	652.382	652.382	184.073	184.073	634.372	618.377	-
21	C31H60NO11P	PC16:0_7:1;O3	4.1	653.39	652.383	698.388	698.389	255.232	255.233	175.061	157.0497 (-H2O), 175.0606	638.367	638.373	654.398	654.398	184.073	184.073	636.388	620.393	636.3880 (-H2O)
22	C34H62NO9P	PC16:0_10:3;O	6.7	659.416	658.408	704.414	704.415	255.232	255.233	181.086	181.086	644.393	644.393	660.424	660.423	184.073	184.073	642.413	626.419	-
23	C33H60NO10P	PC16:0_9:2;COOH	1.6	661.395	660.388	706.393	660.389	255.232	255.233	197.081	197.0813 (+CH2)	601.314	601.3165 (-NMe3)	662.403	662.402	184.073	184.073	644.393	628.398	-
24	C33H60NO10P	PC16:0_9:3;O2	4.8	661.395	660.388	706.393	706.394	255.232	255.233	183.066	183.066	646.372	646.373	662.403	662.403	184.073	184.073	644.393	628.398	-
25	C32H58NO11P	PC16:0_8:2;O;COOH	1	663.375	662.367	708.372	662.368	255.232	255.233	199.06	199.0606 (+CH2)	603.293	603.2945 (-NMe3)	664.382	664.382	184.073	184.073	646.372	630.377	-
26	C32H60NO11P	PC16:0_8:1;O;COOH	1.2	665.39	664.383	710.388	664.384	255.232	255.233	201.076	201.0764 (+CH2)	605.309	605.3101 (-NMe3)	666.398	666.398	184.073	184.073	648.388	632.393	-
27	C32H60NO11P	PC16:0_8:2;O3	3.7	665.39	664.383	710.388	710.389	255.232	255.233	187.061	169.0498 (-H2O), 187.0605	650.367	650.368	666.398	666.398	184.073	184.073	648.388	632.393	648.3877 (-H2O)
28	C32H62NO11P	PC16:0_8:1;O3	3.1	667.406	666.398	712.404	712.405	255.232	255.233	189.076	171.0655 (-H2O), 189.0763	652.383	652.383	668.414	668.413	184.073	184.073	650.403	634.408	632.3913 (-2H2O)
29	C35H64NO9P	PC16:0_11:3;O	7.7	673.432	672.424	718.43	718.431	255.232	255.233	195.102	195.102	658.408	658.41	674.44	674.439	184.073	184.073	656.429	640.434	-
30	C34H62NO10P	PC16:0_10:3;O2	5	675.411	674.403	720.409	720.41	255.232	255.233	197.081	179.0707 (-H2O), 197.0814	660.388	660.389	676.419	676.418	184.073	184.073	658.408	642.413	-
31	C32H62NO12P	PC16:0_8:0;O2;COOH	1	683.401	682.393	728.399	682.394	255.232	255.233	219.087	201.0763 (+CH2-H2O), 219.0871 (+CH2)	623.32	623.3204 (-NMe3)	684.409	684.409	184.073	184.073	666.398	650.403	666.3965 (-H2O)
32	C32H62NO12P	PC16:0_8:1;O4	2.9	683.401	682.393	728.399	728.4	255.232	255.233	205.071	169.0499 (-2H2O), 187.0606 (-H2O)	668.377	650.3681 (-H2O), 668.3782	684.409	684.409	184.073	184.073	666.398	650.403	666.3946 (-H2O)
33	C36H64NO9P	PC16:0_12:4;O	7.7	685.432	684.424	730.43	730.431	255.232	255.233	207.102	207.102	670.408	670.41	686.44	686.439	184.073	184.073	668.429	652.434	-
34	C35H62NO10P	PC16:0_11:4;O2	5.1	687.411	686.403	732.409	732.41	255.232	255.233	209.081	209.082	672.388	672.389	688.419	688.418	184.073	184.073	670.408	654.413	-
35	C35H64NO10P	PC16:0_11:3;O2	5.1	689.427	688.419	734.424	734.426	255.232	255.233	211.097	193.0864 (-H2O), 211.0974	674.403	674.403	690.435	690.434	184.073	184.073	672.424	656.429	672.4227 (-H2O)
36	C34H62NO11P	PC16:0_10:3;O3	3.8	691.406	690.398	736.404	736.405	255.232	255.233	213.076	195.0658 (-H2O), 213.0762	676.383	676.383	692.414	692.413	184.073	184.073	674.403	658.408	674.4026 (-H2O)
37	C37H66NO9P	PC16:0_13:4;O	8.2	699.447	698.44	744.445	744.447	255.232	255.233	221.118	221.118	684.424	684.425	700.455	700.454	184.073	184.073	682.445	666.45	-
38	C36H64NO10P	PC16:0_12:4;O2	6.3	701.427	700.419	746.424	746.424	255.232	255.233	223.097	223.097	686.403	686.404	702.435	702.535	184.073	184.073	684.424	668.429	-
39	C35H62NO11P	PC16:0_11:3;O;COOH	1.1	703.406	702.398	748.404	702.399	255.232	255.233	239.092	239.0934 (+CH2)	643.325	643.3185 (-NMe3)	704.414	704.413	184.073	184.073	686.403	670.408	-
40	C35H64NO11P	PC16:0_11:2;O;COOH	1.2	705.422	704.414	750.419	704.346	255.232	255.233	241.108	241.1080 (+CH2)	645.34	645.3416 (-NMe3)	706.429	706.429	184.073	184.073	688.419	672.424	688.4168 (-H2O)
41	C35H64NO11P	PC16:0_11:3;O3	3.4	705.422	704.414	750.419	750.421	255.232	255.233	227.092	209.0816 (-H2O), 227.0926	690.398	690.4	706.429	706.429	184.073	184.073	688.419	672.424	688.4175 (-H2O)
42	C34H62NO12P	PC16:0_10:2;O2;COOH	1	707.401	706.393	752.399	706.395	255.232	255.233	243.087	225.0762 (+CH2-H2O), 243.0872 (+CH2)	647.32	647.3204 (-NMe3)	708.409	708.408	184.073	184.073	690.398	674.403	690.3962 (-H2O)
43	C38H68NO9P	PC16:0_14:4;O	9.1	713.463	712.455	758.461	758.462	255.232	255.233	235.133	235.134	698.44	698.441	714.471	714.47	184.073	184.073	696.461	680.466	-
44	C36H64NO11P	PC16:0_12:4;O3	3.1 and 4.5	717.422	716.414	762.419	762.421	255.232	255.233	239.092	221.0811 (-H2O), 239.0923	702.398	702.4	718.429	718.428	184.073	184.073	700.419	684.424	700.4323 (-H2O)
45	C35H64NO12P	PC16:0_11:3;O4	3	721.417	720.409	766.414	766.415	255.232	255.233	243.087	207.0659 (-2H2O), 225.0766 (-H2O)	706.393	706.395	722.424	722.42	184.073	184.073	704.414	688.419	704.4128 (-H2O)
46	C38H68NO10P	PC16:0_14:4;O2	6.7	729.458	728.45	774.456	774.457	255.232	255.233	251.128	233.1182 (-H2O), 251.1290	714.435	714.436	730.466	730.465	184.073	184.073	712.455	696.461	712.4536 (-H2O)
47	C37H66NO11P	PC16:0_13:4;O3	3.0-6.0	731.437	730.43	776.435	776.436	255.232	255.233	253.108	235.0977 (-H2O), 253.1079	716.414	716.415	732.445	732.445	184.073	184.073	714.435	698.44	714.4388 (-H2O)
48	C38H68NO11P	PC16:0_14:4;O;OOH	4.6	745.453	744.445	790.451	790.451	255.232	255.233	267.123	249.1139 (-H2O), 267.1244	730.429	712.4189 (-H2O), 730.4299	746.461	746.46	184.073	184.073	728.45	712.455	712.4543 (-H2O2), 728.4485 (-H2O)
49	C41H74NO9P	PC16:0_17:4;O	11.0-13.5	755.51	754.502	800.508	800.509	255.232	255.233	277.18	277.181	740.487	740.49	756.518	756.517	184.073	184.073	738.507	722.512	-
50	C41H76NO9P	PC16:0_17:3;O	11.0-13.0	757.526	756.518	802.523	802.525	255.232	255.233	279.196	279.233	742.502	742.514	758.534	758.533	184.073	184.073	740.523	724.528	-
51	C38H68NO12P	PC16:0_14:4;O4	2.0-6.0	761.448	760.44	806.446	806.447	255.232	255.233	283.118	265.1085 (-H2O)	746.424	746.426	762.456	762.455	184.073	184.073	744.445	728.45	726.4336 (-2H2O)
52	C41H74NO10P	PC16:0_17:4;O2	7.5-11.5	771.505	770.497	816.503	816.505	255.232	255.234	293.175	293.176	756.481	756.483	772.513	772.512	184.073	184.073	754.502	738.507	754.5003 (-H2O)
53	C41H76NO10P	PC16:0_17:3;O2	9.0-12.0	773.521	772.513	818.518	818.52	255.232	255.233	295.191	295.192	758.497	758.499	774.529	774.528	184.073	184.073	756.518	740.523	756.5169 (-H2O)
54	C41H76NO10P	PC16:0_17:3;OOH	10.0-12.5	773.521	772.513	818.518	818.52	255.232	255.233	295.191	277.181	758.497	740.4892 (-H2O), 758.4988	774.529	774.528	184.073	184.073	756.518	740.523	740.5217 (-H2O2)
55	C44H78NO9P	PC16:0_20:4;oxo	11.0-15.5	795.541	794.534	840.539	840.541	255.232	255.233	317.212	317.212	780.518	780.521	796.549	796.548	184.073	184.073	778.539	762.544	-
56	C44H80NO9P	PC16:0_20:4;O	11.5-15.0	797.557	796.549	842.555	842.556	255.232	255.233	319.227	319.228	782.534	782.535	798.565	798.564	184.073	184.073	780.554	764.559	780.5518 (-H2O)
57	C44H76NO10P	PC16:0_20:5;O;oxo	9.0-12.5	809.521	808.513	854.518	854.52	255.232	255.233	331.191	331.192	794.497	764.498	810.529	810.528	184.073	184.073	792.518	776.523	-
58	C44H78NO10P	PC16:0_20:4;O;oxo	9.0-14.0	811.536	810.529	856.534	856.534	255.232	255.233	333.207	333.206	796.513	796.516	812.544	812.543	184.073	184.073	794.534	778.539	794.5338 (-H2O)
59	C44H80NO10P	PC16:0_20:4;O2	9.0-11.5	813.552	812.544	858.55	858.551	255.232	255.233	335.222	335.223	798.529	798.529	814.56	814.559	184.073	184.073	796.549	780.554	796.5470 (-H2O)
60	C44H80NO10P	PC16:0_20:4;OOH	11.5-12.5	813.552	812.544	858.55	858.551	255.232	255.233	335.222	317.2120 (-H2O)	798.529	780.5184 (-H2O), 798.5298	814.56	814.559	184.073	184.073	796.549	780.554	780.5513 (-H2O2)
61	C44H78NO11P	PC16:0_20:4;O2;oxo	7.0-12.0	827.531	826.523	872.529	872.53	255.232	255.233	349.201	349.202	812.508	812.509	828.539	828.539	184.073	184.073	810.529	794.534	810.5293 (-H2O)
62	C44H80NO11P	PC16:0_20:4;O3	8.0-12.0	829.547	828.539	874.545	874.544	255.232	255.233	351.217	351.218	814.523	814.524	830.555	830.553	184.073	184.073	812.544	796.549	812.5401 (-H2O)
63	C44H80NO11P	PC16:0_20:4;O;OOH	7.0-15.0	829.547	828.539	874.545	874.544	255.232	255.233	351.217	333.2076 (-H2O)	814.523	796.5146 (-H2O), 814.5251	830.555	830.553	184.073	184.073	812.544	796.549	796.5472 (-H2O2), 812.5401 (-H2O)
64	C44H78NO12P	PC16:0_20:4;O3;oxo	4.0-12.0	843.526	842.518	888.524	888.525	255.232	255.233	365.196	365.197	828.503	828.505	844.534	844.533	184.073	184.073	826.524	810.529	826.5214 (-H2O)
65	C44H80NO12P	PC16:0_20:4;O2;OOH	4.0-13.0	845.542	844.534	890.539	890.541	255.232	255.233	367.212	331.1916 (-2H2O), 349.2021 (-H2O)	830.518	812.5099 (-H2O), 830.5191	846.55	846.548	184.073	184.073	828.539	812.544	812.5414 (-H2O2), 828.5361 (-H2O)
66	C44H80NO13P	PC16:0_20:4;O3;OOH	4.0-12.0	861.537	860.529	906.534	906.535	255.232	255.233	383.207	347.1866 (-2H2O), 365.1971 (-H2O)	846.513	846.517	862.544	862.543	184.073	184.073	844.534	828.539	828.5532 (-H2O2), 844.5343 (-H2O)
Oxidized PC16:0/22:6					LC/HRMS/MS in negative ion mode									LC/HRMS/MS in positive ion mode
ID	Formula	Plausibe structure	tR, min	Monoisotopic mass	[M-H]-	[M+HCOO-]-	Observed precursor ion, m/z	calculated m/z 16:0 group	Observed product ion-1, m/z 16:0 group	calculated m/z oxidized fatty acyl group	Observed charastristic product ion for oxidized fatty acyl group, m/z	calculated m/z neutral loss of choline group	Observed product ion-3, m/z neutral loss of choline group	[M+H]+	Observed precursor ion, m/z	calculated m/z PC head group	Observed product ion, m/z PC head group	calculated m/z neutral loss of H2O	calculated m/z neutral loss of H2O2	Observed product ion-2, m/z neutral loss of H2O or H2O2
1	C27H54NO9P	PC16:0_3:0;O	4.2	567.354	566.346	612.351	612.353	255.232	255.233	89.0238	89.0232	552.33	552.331	568.361	568.361	184.073	184.073	550.351	534.356	-
2	C28H54NO9P	PC16:0_4:1;O	4.7	579.354	578.346	624.351	624.352	255.232	255.233	101.024	101.023	564.33	564.331	580.361	580.361	184.073	184.073	562.351	546.356	-
3	C27H54NO10P	PC16:0_3:0;O2	4.1	583.349	582.341	628.346	628.346	255.232	255.233	105.019	105.018	568.325	568.326	584.356	584.356	184.073	184.073	566.346	550.351	-
4	C28H54NO10P	PC16:0_4:0;COOH	1.3	595.349	594.341	640.346	594.342	255.232	255.233	131.034	131.0338 (+CH2)	535.267	535.2680 (-NMe3)	596.356	596.356	184.073	184.073	578.346	562.351	-
5	C30H56NO9P	PC16:0_6:2;O	5.6	605.369	604.361	650.367	650.368	255.232	255.233	127.039	127.039	590.346	590.347	606.377	606.376	184.073	184.073	588.367	572.372	-
6	C30H58NO9P	PC16:0_6:1;O	5.1	607.385	606.377	652.383	652.384	255.232	255.233	129.055	129.054	592.361	592.362	608.393	608.393	184.073	184.073	590.382	574.387	-
7	C31H58NO9P	PC16:0_7:2;O	5.7	619.385	618.377	664.383	664.384	255.232	255.233	141.055	141.055	604.361	604.363	620.393	620.392	184.073	184.073	602.382	586.387	-
8	C30H56NO10P	PC16:0_6:1;COOH	1.4	621.364	620.356	666.362	620.357	255.232	255.233	157.05	157.0497 (+CH2)	561.283	561.2839 (-NMe3)	622.372	622.371	184.073	184.073	604.361	588.367	-
9	C30H56NO10P	PC16:0_6:2;O2	5.2	621.364	620.356	666.362	666.363	255.232	255.233	143.034	143.034	606.341	606.362	622.372	622.37	184.073	184.073	604.361	588.367	-
10	C30H58NO10P	PC16:0_6:1;O2	5	623.38	622.372	668.377	668.379	255.232	255.233	145.05	127.0390 (-H2O), 145.0497	608.356	608.358	624.388	624.386	184.073	184.073	606.377	590.382	-
11	C32H58NO9P	PC16:0_8:3;O	5.8	631.385	630.377	676.383	676.384	255.232	255.233	153.055	153.055	616.361	616.363	632.393	632.392	184.073	184.073	614.382	598.387	-
12	C31H56NO10P	PC16:0_7:3;O2	4.3	633.364	632.356	678.362	678.362	255.232	255.233	155.034	155.034	618.341	618.342	634.372	634.371	184.073	184.073	616.361	600.367	-
13	C31H58NO10P	PC16:0_7:1;COOH	1.4	635.38	634.372	680.377	634.373	255.232	255.233	171.066	171.0655 (+CH2)	575.299	575.3001 (-NMe3)	636.388	636.388	184.073	184.073	618.377	602.382	-
14	C31H58NO10P	PC16:0_7:2;O2	3.7	635.38	634.372	680.377	680.378	255.232	255.233	157.05	139.0389 (-H2O), 157.0497	620.356	620.357	636.388	636.387	184.073	184.073	618.377	602.382	-
15	C30H58NO11P	PC16:0_6:1;O3	3.9	639.375	638.367	684.372	684.373	255.232	255.233	161.045	143.0344 (-H2O)	624.351	624.352	640.382	640.382	184.073	184.073	622.372	606.377	622.3708 (-H2O)
16	C33H60NO9P	PC16:0_9:3;O	6.2	645.401	644.393	690.398	690.399	255.232	255.233	167.071	167.071	630.377	630.378	646.408	646.408	184.073	184.073	628.398	612.403	-
17	C32H58NO10P	PC16:0_8:2;COOH	1.4	647.38	646.372	692.377	646.374	255.232	255.233	183.066	183.0655 (+CH2)	587.299	587.2999 (-NMe3)	648.388	648.387	184.073	184.073	630.377	614.382	-
18	C32H58NO10P	PC16:0_8:3;O2	4.6	647.38	646.372	692.377	692.378	255.232	255.233	169.05	169.05	632.356	632.357	648.388	648.387	184.073	184.073	630.377	614.382	-
19	C31H56NO11P	PC16:0_7:2;O;COOH	0.8	649.359	648.351	694.357	648.352	255.232	255.233	185.045	185.0450 (+CH2)	589.278	589.2793 (-NMe3)	650.367	650.365	184.073	184.073	632.356	616.361	-
20	C31H58NO11P	PC16:0_7:1;O;COOH	1.1	651.375	650.367	696.372	650.368	255.232	255.233	187.06	187.0606 (+CH2)	591.293	591.2944 (-NMe3)	652.382	652.382	184.073	184.073	634.372	618.377	-
21	C31H58NO11P	PC16:0_7:2;O3	3.6	651.375	650.367	696.372	696.374	255.232	255.233	173.045	155.0340 (-H2O), 173.0448	636.351	636.352	652.382	652.382	184.073	184.073	634.372	618.377	634.3719 (-H2O)
22	C31H60NO11P	PC16:0_7:1;O3	3.3	653.39	652.383	698.388	698.389	255.232	255.233	175.061	175.061	638.367	638.368	654.398	654.399	184.073	184.073	636.388	620.393	618.3764 (-2H2O)
23	C34H62NO9P	PC16:0_10:3;O	7	659.416	658.408	704.414	704.415	255.232	255.233	181.086	181.086	644.393	644.394	660.424	660.423	184.073	184.073	642.413	626.419	-
24	C33H60NO10P	PC16:0_9:3;O2	4.8	661.395	660.388	706.393	706.394	255.232	255.233	183.066	165.0548 (-H2O), 183.0656	646.372	646.373	662.403	662.402	184.073	184.073	644.393	628.398	-
25	C35H62NO9P	PC16:0_11:4;O	7.2	671.416	670.408	716.414	716.415	255.232	255.233	193.086	193.086	656.393	656.394	672.424	672.423	184.073	184.073	654.413	638.419	-
26	C34H60NO10P	PC16:0_10:4;O2	4.8	673.395	672.388	718.393	718.395	255.232	255.233	195.066	195.066	658.372	658.392	674.403	674.402	184.073	184.073	656.393	640.398	-
27	C34H62NO10P	PC16:0_10:2;COOH	1.9	675.411	674.403	720.409	674.406	255.232	255.233	211.097	211.0971 (+CH2)	615.33	615.3320 (-NMe3)	676.419	676.418	184.073	184.073	658.408	642.413	-
28	C34H62NO10P	PC16:0_10:3;O2	4.5	675.411	674.403	720.409	720.41	255.232	255.233	197.081	179.0706 (-H2O), 197.0812	660.388	660.388	676.419	676.418	184.073	184.073	658.408	642.413	658.4070 (-H2O)
29	C33H60NO11P	PC16:0_9:3;O3	3.5	677.39	676.383	722.388	722.389	255.232	255.233	199.061	163.0391 (-2H2O), 181.0499 (-H2O)	662.367	662.369	678.398	678.398	184.073	184.073	660.388	644.393	660.3882 (-H2O)
30	C36H64NO9P	PC16:0_12:4;O	7.5	685.432	684.424	730.43	730.431	255.232	255.233	207.102	207.102	670.408	670.41	686.44	686.439	184.073	184.073	668.429	652.434	-
31	C34H62NO11P	PC16:0_10:2;O;COOH	1.3	691.406	690.398	736.404	690.399	255.232	255.233	227.092	227.0923 (+CH2)	631.325	631.3255 (-NMe3)	692.414	692.414	184.073	184.073	674.403	658.408	674.4021 (-H2O)
32	C34H62NO11P	PC16:0_10:3;O3	3.2	691.406	690.398	736.404	736.405	255.232	255.233	213.076	195.0658 (-H2O), 213.0765	676.383	676.387	692.414	692.413	184.073	184.073	674.403	658.408	674.4023 (-H2O)
33	C37H66NO9P	PC16:0_13:4;O	8.5	699.447	698.44	744.445	744.447	255.232	255.233	221.118	221.118	684.424	684.425	700.455	700.454	184.073	184.073	682.445	666.45	-
34	C36H64NO10P	PC16:0_12:4;O2	5.9	701.427	700.419	746.424	746.427	255.232	255.233	223.097	223.097	686.403	686.404	702.435	702.436	184.073	184.073	684.424	668.429	-
35	C35H62NO11P	PC16:0_11:4;O3	3.1 and 4.2	703.406	702.398	748.404	748.404	255.232	255.233	225.076	207.0654 (-H2O), 225.0768	688.383	688.385	704.414	704.412	184.073	184.073	686.403	670.408	686.4141 (-H2O)
36	C36H66NO10P	PC16:0_12:3;O2	7.6	703.442	702.435	748.44	748.44	255.232	255.233	225.113	225.113	688.419	688.414	704.45	704.449	184.073	184.073	686.44	670.445	686.4327 (-H2O)
37	C34H62NO12P	PC16:0_10:3;O4	3	707.401	706.393	752.399	752.4	255.232	255.233	229.071	193.0501 (-2H2O), 211.0609 (-H2O)	692.377	692.379	708.409	708.408	184.073	184.073	690.398	674.403	690.3964 (-H2O)
38	C38H66NO9P	PC16:0_14:5;O	8.6	711.447	710.44	756.445	756.446	255.232	255.233	233.118	233.118	696.424	696.426	712.455	712.454	184.073	184.073	694.445	678.45	-
39	C37H66NO10P	PC16:0_13:4;O2	5.9	715.442	714.435	760.44	760.442	255.232	255.233	237.113	237.113	700.419	700.42	716.45	716.449	184.073	184.073	698.44	682.445	698.4385 (-H2O)
40	C36H64NO11P	PC16:0_12:4;O3	2.5-6.0	717.422	716.414	762.419	762.42	255.232	255.233	239.092	221.0816 (-H2O), 239.0929	702.398	702.4	718.429	718.429	184.073	184.073	700.419	684.424	700.4205 (-H2O)
41	C39H68NO9P	PC16:0_15:5;O	8.9	725.463	724.455	770.461	770.462	255.232	255.233	247.133	247.134	710.44	710.442	726.471	726.47	184.073	184.073	708.461	692.466	-
42	C37H64NO11P	PC16:0_13:5;O3	2.0-6.5	729.422	728.414	774.419	774.42	255.232	255.233	251.092	233.0816 (-H2O)	714.398	714.399	730.429	730.428	184.073	184.073	712.419	696.424	712.4214 (-H2O)
43	C37H66NO11P	PC16:0_13:3;O;COOH	1.5	731.437	730.43	776.435	730.431	255.232	255.233	267.123	267.1242 (+CH2)	671.356	671.3571 (-NMe3)	732.445	732.445	184.073	184.073	714.435	698.44	714.4381 (-H2O)
44	C37H66NO11P	PC16:0_13:4;O3	4.1	731.437	730.43	776.435	776.436	255.232	255.233	253.108	235.0976 (-H2O), 253.1095	716.414	716.415	732.445	732.445	184.073	184.073	714.435	698.44	712.4365 (-H2O)
45	C40H70NO9P	PC16:0_16:5;O	9.8	739.479	738.471	784.476	784.478	255.232	255.233	261.149	261.15	724.455	724.457	740.487	740.486	184.073	184.073	722.476	706.481	-
46	C39H68NO10P	PC16:0_15:5;O2	5.0-8.5	741.458	740.45	786.456	786.454	255.232	255.233	263.128	263.129	726.435	726.437	742.466	742.466	184.073	184.073	724.455	708.46	-
47	C38H66NO11P	PC16:0_14:5;O3	3.0-7.5	743.437	742.43	788.435	788.436	255.232	255.233	265.108	247.0986 (-H2O), 265.1083	728.414	728.415	744.445	744.444	184.073	184.073	726.435	710.44	726.4345 (-H2O)
48	C37H64NO12P	PC16:0_13:4;O2;COOH	1.1	745.417	744.409	790.414	744.409	255.232	255.233	281.102	281.1032 (+CH2)	685.335	685.3351 (-NMe3)	746.424	746.424	184.073	184.073	728.414	712.419	728.4133 (-H2O)
49	C37H66NO12P	PC16:0_13:3;O2;COOH	1.2	747.432	746.425	792.43	746.427	255.232	255.233	283.118	283.1181 (+CH2)	687.351	687.3521 (-NMe3)	748.44	748.439	184.073	184.073	730.43	714.435	730.4288 (-H2O)
50	C37H66NO12P	PC16:0_13:4;O4	2.9	747.432	746.424	792.43	792.431	255.232	255.233	269.102	233.0817 (-2H2O), 251.0927 (-H2O)	732.409	732.41	748.44	748.439	184.073	184.073	730.43	714.435	712.4177 (-2H2O), 730.4277 (-H2O)
51	C41H70NO9P	PC16:0_17:6;O3	9.9	751.479	750.471	796.476	796.478	255.232	255.233	273.149	273.15	736.455	736.457	752.487	752.486	184.073	184.073	734.476	718.481	-
52	C40H70NO10P	PC16:0_16:5;O2	7.4	755.474	754.466	800.471	800.473	255.232	255.233	277.144	259.1342 (H2O), 277.1446	740.45	740.452	756.481	756.481	184.073	184.073	738.471	722.476	738.4697 (-H2O)
53	C39H68NO11P	PC16:0_15:5;O3	3.0-7.5	757.453	756.445	802.451	802.452	255.232	255.233	279.123	279.233	742.429	742.428	758.461	758.46	184.073	184.073	740.45	724.455	740.4502 (-H2O)
54	C42H72NO9P	PC16:0_18:6;O	10.2	765.495	764.487	810.492	810.494	255.232	255.233	287.165	287.165	750.471	750.473	766.502	766.501	184.073	184.073	748.492	732.497	-
55	C40H70NO11P	PC16:0_16:4;O;COOH	2.1	771.469	770.461	816.466	770.463	255.232	255.233	307.154	307.1548 (+CH2)	711.387	711.3986 (-NMe3)	772.476	772.48	184.073	184.073	754.466	738.471	-
56	C43H74NO9P	PC16:0_19:6;O	10.9	779.51	778.502	824.508	824.51	255.232	255.233	301.18	301.181	764.487	764.489	780.518	780.514	184.073	184.073	762.507	746.512	-
57	C43H76NO9P	PC16:0_18:6;O2	6.5-10.0	781.489	780.482	826.487	826.489	255.232	255.233	303.16	303.16	766.466	766.468	782.497	782.496	184.073	184.073	764.487	748.492	-
58	C41H70NO11P	PC16:0_17:6;O3	3.0-8.5	783.469	782.461	828.466	828.468	255.232	255.233	305.139	287.1294 (-H2O)	768.445	768.447	784.476	784.477	184.073	184.073	766.466	750.471	766.4678 (-H2O)
59	C43H74NO10P	PC16:0_19:6;O2	8.9	795.505	794.497	840.503	840.504	255.232	255.233	317.175	317.176	780.481	780.483	796.513	796.512	184.073	184.073	778.502	762.507	778.5009 (-H2O)
60	C42H72NO11P	PC16:0_18:6;O3	4.5-9.0	797.484	796.476	842.482	842.484	255.232	255.233	319.154	319.155	782.461	782.463	798.492	798.492	184.073	184.073	780.482	764.487	780.4631 (-H2O)
61	C43H76NO10P	PC16:0_19:5;O2	9.0-13.0	797.521	796.513	842.518	842.519	255.232	255.233	319.191	301.1812 (-H2O), 319.1917	782.497	782.501	798.529	798.527	184.073	184.073	780.518	764.523	-
62	C43H74NO11P	PC16:0_19:6;O3	6.0-11.0	811.5	810.492	856.498	856.499	255.232	255.233	333.17	315.1602 (-H2O)	796.476	796.478	812.508	812.508	184.073	184.073	794.497	778.502	794.5021 (-H2O)
63	C46H78NO9P	PC16:0_22:6;oxo	11.0-15.0	819.541	818.534	864.539	864.541	255.232	255.233	341.212	341.212	804.518	804.52	820.549	820.548	184.073	184.073	802.539	786.544	-
64	C46H80NO9P	PC16:0_22:6;O	11.5-15.0	821.557	820.549	866.555	866.556	255.232	255.233	343.227	343.228	806.534	806.535	822.565	822.564	184.073	184.073	804.554	788.559	804.5521 (-H2O)
65	C46H76NO10P	PC16:0_22:7;O;oxo	9.0-12.0	833.521	832.513	878.518	878.52	255.232	255.233	355.191	355.192	818.497	818.499	834.529	834.528	184.073	184.073	816.518	800.523	-
66	C46H78NO10P	PC16:0_22:6;O;oxo	8.5-13.0	835.536	834.529	880.534	880.535	255.232	255.233	357.207	357.208	820.513	820.514	836.544	836.543	184.073	184.073	818.534	802.539	818.5342 (-H2O)
67	C46H80NO10P	PC16:0_22:6;O2	8.0-10.5	837.552	836.544	882.55	882.551	255.232	255.233	359.222	359.223	822.529	822.53	838.56	838.559	184.073	184.073	820.549	804.554	838.5573 (-H2O)
68	C46H80NO10P	PC16:0_22:6;OOH	10.5-13.0	837.552	836.544	882.55	882.551	255.232	255.233	359.222	341.2122 (-H2O)	822.529	804.5188 (-H2O), 822.5292	838.56	838.559	184.073	184.073	820.549	804.554	804.5509 (-H2O2)
69	C46H78NO11P	PC16:0_22:6;O2;oxo	7.0-12.0	851.531	850.523	896.529	896.53	255.232	255.233	373.201	373.202	836.508	836.509	852.539	852.538	184.073	184.073	834.529	818.534	834.5267 (-H2O)
70	C46H80NO11P	PC16:0_22:6;O3	6.5-11.5	853.547	852.539	898.545	898.546	255.232	255.233	375.217	375.218	838.523	838.524	854.555	854.553	184.073	184.073	836.544	820.549	836.5417 (-H2O)
71	C46H80NO11P	PC16:0_22:6;O;OOH	6.5-13.0	853.547	852.539	898.545	898.546	255.232	255.233	375.217	357.2073 (-H2O)	838.523	838.524	854.555	854.553	184.073	184.073	836.544	820.549	818.5306 (-H2O2), 836.5417 (-H2O)
72	C46H80NO12P	PC16:0_22:6;O2;OOH	5.0-13.0	869.542	868.534	914.539	914.541	255.232	255.233	391.212	373.2022 (-H2O)	854.518	836.5089 (-H2O), 854.5197	870.55	870.548	184.073	184.073	852.539	836.544	836.5407 (-H2O2), 852.5364 (-H2O)
73	C46H82NO12P	PC16:0_22:5;O2;OOH	4.0-9.0	871.558	870.55	916.555	916.55	255.232	255.233	393.228	375.2128 (-H2O), 393.2308	856.534	838.5192 (-H2O), 856.5289	872.565	872.557	184.073	184.073	854.555	838.56	838.5475 (-H2O2), 854.5459 (-H2O)
74	C46H80NO13P	PC16:0_22:6;O3;OOH	2.5-11.5	885.537	884.529	930.534	930.536	255.232	255.233	407.207	407.209	870.513	870.514	886.544	886.543	184.073	184.073	868.534	852.539	852.5330 (-H2O2), 868.5297 (-H2O)
