# Supplementary material for: Structural library and visualization of endogenously oxidized phosphatidylcholines using mass spectrometry-based techniques
Source: Nat Commun. 2021 Nov 3;12:6339. doi: 10.1038/s41467-021-26633-w (PMC8566498; doi:10.1038/s41467-021-26633-w)
Supplement: Supplementary file 5 — Supplementary Data 2 [file 41467_2021_26633_MOESM5_ESM.xlsx]

## Sheet: Sheet1
1	Subbanagounder, G. et al. Epoxyisoprostane and epoxycyclopentenone phospholipids regulate monocyte chemotactic protein-1 and interleukin-8 synthesis. Formation of these oxidized phospholipids in response to interleukin-1beta. J. Biol. Chem. 277, 7271-7281(2002)
2	Sun, M. & Salomon, R.G. Oxidative fragmentation of hydroxy octadecadienoates generates biologically active gamma-hydroxyalkenals. J Am Chem Soc 126, 5699-5708 (2004).
3	Reis, A. et al. Radical peroxidation of palmitoyl-lineloyl-glycerophosphocholine liposomes: Identification of long-chain oxidised products by liquid chromatography–tandem mass spectrometry. J. Chromatogr. B 855,186-199(2007).
4	Nakanishi, H. et al. Analysis of oxidized phosphatidylcholines as markers for oxidative stress, using multiple reaction monitoring with theoretically expanded data sets with reversed-phase liquid chromatography/tandem mass spectrometry. J Chromatogr B 877, 1366-1374 (2009).
5	Morgan, A.H. et al. Quantitative assays for esterified oxylipins generated by immune cells. Nat Protoc 5, 1919-1931 (2010).
6	Salomon, GR. et al. Discovery of carboxyethylpyrroles (CEPs): critical insights into AMD, autism, cancer, and wound healing from basic research on the chemistry of oxidized phospholipids. Chem. Res. Toxicol. 24, 1803-1816(2011)
7	Subbanagounder, G. et al. Epoxyisoprostane and epoxycyclopentenone phospholipids regulate monocyte chemotactic protein-1 and interleukin-8 synthesis. Formation of these oxidized phospholipids in response to interleukin-1beta. J. Biol. Chem. 277, 7271-7281(2002)
8	Uchikata, T. et al. Development of oxidized phosphatidylcholine isomer profiling method using supercritical fluid chromatography/tandem mass spectrometry. J. Chromatogr. A 1250,205-211(2012).
9	Milic, I. et al. Simultaneous Detection of Low and High Molecular Weight Carbonylated Compounds Derived from Lipid Peroxidation by Electrospray Ionization-Tandem Mass Spectrometry. Anal. Chem. 85,156-162(2013).
10	Reis, A. et al. Structural motifs in primary oxidation products of palmitoyl-arachidonoyl-phosphatidylcholines by LC-MS/MS. J. Mass Spectrom. 24, 1207-1216(2013).
11	Ni, Z. et al. Identification of carbonylated lipids from different phospholipid classes by shotgun and LC-MS lipidomics. Anal. Bioanal. Chem. 407,5161-5173(2015).
12	Aoyagi, R. et al. Comprehensive analyses of oxidized phospholipids using a measured MS/MS spectra library. J Lipid Res 58, 2229-2237 (2017).
13	Ni, Z. et al. Evaluation of air oxidized PAPC: A multi laboratory study by LC-MS/MS. Free Radic Biol Med 144, 156-166 (2019).
14	Miotto, G. et al. Insight into the mechanism of ferroptosis inhibition by ferrostatin-1. Redox Biol 28, 101328 (2020).
