# Supplementary material for: Structural library and visualization of endogenously oxidized phosphatidylcholines using mass spectrometry-based techniques
Source: Nat Commun. 2021 Nov 3;12:6339. doi: 10.1038/s41467-021-26633-w (PMC8566498; doi:10.1038/s41467-021-26633-w)
Supplement: Supplementary file 6 — Supplementary Data 3 [file 41467_2021_26633_MOESM6_ESM.xlsx]

## Sheet: Table S3
oxidized PC16:0/18:2	Monoisotopic mass	precursor ion, m/z	product ion, m/z		oxidized PC18:0/18:2	Monoisotopic mass	precursor ion, m/z	product ion, m/z		oxidized PC18:1/18:2	Monoisotopic mass	precursor ion, m/z	product ion, m/z
PC16:0_8:0	621.437	666.435	143.107		PC18:0_8:0	649.468	694.466	143.107		PC18:1_8:0	647.453	692.45	143.107
PC16:0_8:1;O	635.416	680.414	157.086		PC18:0_8:1;O	663.447	708.445	157.086		PC18:1_8:1;O	661.432	706.429	157.086
PC16:0_8:0;O	637.432	682.43	159.102		PC18:0_8:0;O	665.463	710.461	159.102		PC18:1_8:0;O	663.447	708.445	159.102
PC16:0_9:1;O	649.432	694.43	171.102		PC18:0_9:1;O	677.463	722.461	171.102		PC18:1_9:1;O	675.447	720.445	171.102
PC16:0_8:0;COOH	651.411	650.403	187.097		PC18:0_8:0;COOH	679.442	678.434	187.097		PC18:1_8:0;COOH	677.427	676.419	187.097
PC16:0_8:0;O2	653.427	698.424	157,0865 (-H2O), 175.097		PC18:0_8:0;O2	681.458	726.456	157,0865 (-H2O), 175.097		PC18:1_8:0;O2	679.442	724.44	157,0865 (-H2O), 175.097
PC16:0_10:2;O	661.432	706.43	183.102		PC18:0_10:2;O	689.463	734.461	183.102		PC18:1_10:2;O	687.447	732.445	183.102
PC16:0_9:0;COOH	665.427	664.419	201.113		PC18:0_9:0;COOH	693.458	692.45	201.113		PC18:1_9:0;COOH	691.442	690.435	201.113
PC16:0_11:2;O	675.447	720.445	197.118		PC18:0_11:2;O	703.479	748.476	197.118		PC18:1_11:2;O	701.463	746.461	197.118
PC16:0_10:1;COOH	677.427	676.419	213.113		PC18:0_10:1;COOH	705.458	704.45	213.113		PC18:1_10:1;COOH	703.442	702.435	213.113
PC16:0_12:2;O	689.463	734.461	211.133		PC18:0_12:2;O	717.494	762.492	211.133		PC18:1_12:2;O	715.479	760.476	211.133
PC16:0_11:2;O2	691.442	736.44	195.1021 (-H2O), 213.1126		PC18:0_11:2;O2	719.474	764.471	195.1021 (-H2O), 213.1126		PC18:1_11:2;O2	717.458	762.456	195.1021 (-H2O), 213.1126
PC16:0_10:1;O;COOH	693.422	692.414	229.108		PC18:0_10:1;O;COOH	721.453	720.445	229.108		PC18:1_10:1;O;COOH	719.437	718.429	229.108
PC16:0_11:1;O2	693.458	738.456	197.1178 (-H2O), 215.1283		PC18:0_11:1;O2	721.489	766.487	197.1178 (-H2O), 215.1283		PC18:1_11:1;O2	719.474	764.471	197.1178 (-H2O), 215.1283
PC16:0_10:1;O3	695.437	740.435	199.0970 (-H2O), 217.1075		PC18:0_10:1;O3	723.468	768.466	199.0970 (-H2O), 217.1075		PC18:1_10:1;O3	721.453	766.451	199.0970 (-H2O), 217.1075
PC16:0_10:0;O;OOH	697.453	742.451	201.1127 (-H2O), 219.1232		PC18:0_10:0;O;OOH	725.484	770.482	201.1127 (-H2O), 219.1232		PC18:1_10:0;O;OOH	723.469	768.466	201.1127 (-H2O), 219.1232
PC16:0_12:3;O2	703.442	748.44	225.113		PC18:0_12:3;O2	731.474	776.471	225.113		PC18:1_12:3;O2	729.458	774.456	225.113
PC16:0_11:2;O;COOH	705.422	704.414	241.108		PC18:0_11:2;O;COOH	733.453	732.445	241.108		PC18:1_11:2;O;COOH	731.437	730.429	241.108
PC16:0_12:1;O;COOH	705.458	704.45	241.144		PC18:0_12:1;O;COOH	733.489	732.481	241.144		PC18:1_12:1;O;COOH	731.474	730.466	241.144
PC16:0_12:2;O2	705.458	750.456	209.1178 (-H2O), 227.1283		PC18:0_12:2;O2	733.489	778.487	209.1178 (-H2O), 227.1283		PC18:1_12:2;O2	731.474	776.471	209.1178 (-H2O), 227.1283
PC16:0_11:1;O;COOH	707.437	706.43	243.123		PC18:0_11:1;O;COOH	735.468	734.461	243.123		PC18:1_11:1;O;COOH	733.453	732.445	243.123
PC16:0_13:3;O2	717.458	762.456	239.128		PC18:0_13:3;O2	745.489	790.487	239.128		PC18:1_13:3;O2	743.474	788.471	239.128
PC16:0_12:2;O;COOH	719.437	718.43	255.123		PC18:0_12:2;O;COOH	747.468	746.461	255.123		PC18:1_12:2;O;COOH	745.453	744.445	255.123
PC16:0_12:1;O;COOH	721.453	720.445	257.139		PC18:0_12:1;O;COOH	749.484	748.476	257.139		PC18:1_12:1;O;COOH	747.469	746.461	257.139
PC16:0_12:2;O3	721.453	766.451	225.1127 (-H2O), 243.1232		PC18:0_12:2;O3	749.484	794.482	225.1127 (-H2O), 243.1232		PC18:1_12:2;O3	747.469	792.466	225.1127 (-H2O), 243.1232
PC16:0_13:2;O;COOH	733.453	732.445	269.139		PC18:0_13:2;O;COOH	761.484	760.476	269.139		PC18:1_13:2;O;COOH	759.469	758.461	269.139
PC16:0_12:1;O2;COOH	737.448	736.44	273.134		PC18:0_12:1;O2;COOH	765.479	764.471	273.134		PC18:1_12:1;O2;COOH	763.463	762.456	273.134
PC16:0_12:2;O4	737.448	782.446	223.0971 (-2H2O), 259.1181		PC18:0_12:2;O4	765.479	810.477	223.0971 (-2H2O), 259.1181		PC18:1_12:2;O4	763.463	808.461	223.0971 (-2H2O), 259.1181
PC16:0_18:2;oxo	771.541	816.539	293.212		PC18:0_18:2;oxo	799.573	844.57	293.212		PC18:1_18:2;oxo	797.557	842.555	293.212
PC16:0_18:2;O	773.557	818.555	295.227		PC18:0_18:2;O	801.588	846.586	295.227		PC18:1_18:2;O	799.573	844.57	295.227
PC16:0_18:2;O;oxo	787.536	832.534	309.207		PC18:0_18:2;O;oxo	815.567	860.565	309.207		PC18:1_18:2;O;oxo	813.552	858.549	309.207
PC16:0_18:2;O2	789.552	834.55	311.222		PC18:0_18:2;O2	817.583	862.581	311.222		PC18:1_18:2;O2	815.568	860.565	311.222
PC16:0_18:2;OOH	789.552	834.55	293.2117 (-H2O), 311.2222		PC18:0_18:2;OOH	817.583	862.581	293.2117 (-H2O), 311.2222		PC18:1_18:2;OOH	815.568	860.565	293.2117 (-H2O), 311.2222
PC16:0_18:2;O2;oxo	803.531	848.529	325.201		PC18:0_18:2;O2;oxo	831.562	876.56	325.201		PC18:1_18:2;O2;oxo	829.547	874.544	325.201
PC16:0_18:2;OOH;oxo	803.531	848.529	307.1909 (-H2O), 325.2014		PC18:0_18:2;OOH;oxo	831.562	876.56	307.1909 (-H2O), 325.2014		PC18:1_18:2;OOH;oxo	829.547	874.544	307.1909 (-H2O), 325.2014
PC16:0_18:2;O3	805.547	850.545	327.217		PC18:0_18:2;O3	833.578	878.576	327.217		PC18:1_18:2;O3	831.562	876.56	327.217
PC16:0_18:2;O;OOH	805.547	850.545	309.2066 (-H2O), 327.2171		PC18:0_18:2;O;OOH	833.578	878.576	309.2066 (-H2O), 327.2171		PC18:1_18:2;O;OOH	831.562	876.56	309.2066 (-H2O), 327.2171
PC16:0_18:2;O2;OOH	821.542	866.539	307.1910 (-2H2O), 325.2015 (-H2O), 343.212		PC18:0_18:2;O2;OOH	849.573	894.571	307.1910 (-2H2O), 325.2015 (-H2O), 343.212		PC18:1_18:2;O2;OOH	847.557	892.555	307.1910 (-2H2O), 325.2015 (-H2O), 343.212
oxidized PC16:0/20:4	Monoisotopic mass	precursor ion, m/z	product ion, m/z		oxidized PC18:0/20:4	Monoisotopic mass	precursor ion, m/z	product ion, m/z		oxidized PC18:1/20:4	Monoisotopic mass	precursor ion, m/z	product ion, m/z
PC16:0_4:1;O	579.354	624.351	101.024		PC18:0_4:1;O	607.385	652.382	101.024		PC18:1_4:1;O	605.369	650.367	101.024
PC16:0_4:0;O	581.369	626.367	103.039		PC18:0_4:0;O	609.4	654.398	103.039		PC18:1_4:0;O	607.385	652.382	103.039
PC16:0_5:1;O	593.369	638.367	115.039		PC18:0_5:1;O	621.4	666.398	115.039		PC18:1_5:1;O	619.385	664.382	115.039
PC16:0_4:0;COOH	595.349	594.341	131.034		PC18:0_4:0;COOH	623.38	622.372	131.034		PC18:1_4:0;COOH	621.364	620.356	131.034
PC16:0_4:0;O2	597.364	642.362	101.0239 (-H2O), 119.0344		PC18:0_4:0;O2	625.395	670.393	101.0239 (-H2O), 119.0344		PC18:1_4:0;O2	623.38	668.377	101.0239 (-H2O), 119.0344
PC16:0_6:2;O	605.369	650.367	127.039		PC18:0_6:2;O	633.4	678.398	127.039		PC18:1_6:2;O	631.385	676.382	127.039
PC16:0_5:0;COOH	609.364	608.356	145.05		PC18:0_5:0;COOH	637.395	636.388	145.05		PC18:1_5:0;COOH	635.38	634.372	145.05
PC16:0_7:2;O	619.385	664.383	141.055		PC18:0_7:2;O	647.416	692.414	141.055		PC18:1_7:2;O	645.4	690.398	141.055
PC16:0_7:1;O	621.401	666.398	143.071		PC18:0_7:1;O	649.432	694.429	143.071		PC18:1_7:1;O	647.416	692.414	143.071
PC16:0_6:1;O2	623.38	668.377	145.05		PC18:0_6:1;O2	651.411	696.409	145.05		PC18:1_6:1;O2	649.395	694.393	145.05
PC16:0_8:2;O	633.401	678.398	155.071		PC18:0_8:2;O	661.432	706.429	155.071		PC18:1_8:2;O	659.416	704.414	155.071
PC16:0_7:1;COOH	635.38	634.372	171.066		PC18:0_7:1;COOH	663.411	662.403	171.066		PC18:1_7:1;COOH	661.395	660.388	171.066
PC16:0_7:2;O2	635.38	680.377	157.05		PC18:0_7:2;O2	663.411	708.409	157.05		PC18:1_7:2;O2	661.395	706.393	157.05
PC16:0_7:1;O2	637.395	682.393	141.0552 (-H2O), 159.0657		PC18:0_7:1;O2	665.427	710.424	141.0552 (-H2O), 159.0657		PC18:1_7:1;O2	663.411	708.409	141.0552 (-H2O), 159.0657
PC16:0_6:1;O3	639.375	684.372	143.0344 (-H2O), 161.0449		PC18:0_6:1;O3	667.406	712.403	143.0344 (-H2O), 161.0449		PC18:1_6:1;O3	665.39	710.388	143.0344 (-H2O), 161.0449
PC16:0_9:3;O	645.401	690.398	167.071		PC18:0_9:3;O	673.432	718.429	167.071		PC18:1_9:3;O	671.416	716.414	167.071
PC16:0_8:3;O2	647.38	692.377	169.05		PC18:0_8:3;O2	675.411	720.409	169.05		PC18:1_8:3;O2	673.395	718.393	169.05
PC16:0_8:1;COOH	649.395	648.388	185.081		PC18:0_8:1;COOH	677.427	676.419	185.081		PC18:1_8:1;COOH	675.411	674.403	185.081
PC16:0_8:2;O2	649.395	694.393	153.0552 (-H2O), 171.0657		PC18:0_8:2;O2	677.427	722.424	153.0552 (-H2O), 171.0657		PC18:1_8:2;O2	675.411	720.409	153.0552 (-H2O), 171.0657
PC16:0_7:1;O;COOH	651.375	650.367	187.06		PC18:0_7:1;O;COOH	679.406	678.398	187.06		PC18:1_7:1;O;COOH	677.39	676.382	187.06
PC16:0_7:1;O3	653.39	698.388	157.0501 (-H2O), 175.0606		PC18:0_7:1;O3	681.422	726.419	157.0501 (-H2O), 175.0606		PC18:1_7:1;O3	679.406	724.404	157.0501 (-H2O), 175.0606
PC16:0_10:3;O	659.416	704.414	181.086		PC18:0_10:3;O	687.447	732.445	181.086		PC18:1_10:3;O	685.432	730.429	181.086
PC16:0_9:2;COOH	661.395	660.388	197.081		PC18:0_9:2;COOH	689.427	688.419	197.081		PC18:1_9:2;COOH	687.411	686.403	197.081
PC16:0_9:3;O2	661.395	706.393	183.066		PC18:0_9:3;O2	689.427	734.424	183.066		PC18:1_9:3;O2	687.411	732.409	183.066
PC16:0_8:2;O;COOH	663.375	662.367	199.06		PC18:0_8:2;O;COOH	691.406	690.398	199.06		PC18:1_8:2;O;COOH	689.39	688.382	199.06
PC16:0_8:1;O;COOH	665.39	664.383	201.076		PC18:0_8:1;O;COOH	693.422	692.414	201.076		PC18:1_8:1;O;COOH	691.406	690.398	201.076
PC16:0_8:2;O3	665.39	710.388	169.0501 (-H2O), 187.0606		PC18:0_8:2;O3	693.422	738.419	169.0501 (-H2O), 187.0606		PC18:1_8:2;O3	691.406	736.404	169.0501 (-H2O), 187.0606
PC16:0_8:1;O3	667.406	712.404	171.0657 (-H2O), 189.0762		PC18:0_8:1;O3	695.437	740.435	171.0657 (-H2O), 189.0762		PC18:1_8:1;O3	693.422	738.419	171.0657 (-H2O), 189.0762
PC16:0_11:3;O	673.432	718.43	195.102		PC18:0_11:3;O	701.463	746.461	195.102		PC18:1_11:3;O	699.447	744.445	195.102
PC16:0_10:3;O2	675.411	720.409	179.0708 (-H2O), 197.0813		PC18:0_10:3;O2	703.442	748.44	179.0708 (-H2O), 197.0813		PC18:1_10:3;O2	701.427	746.424	179.0708 (-H2O), 197.0813
PC16:0_8:0;O2;COOH	683.401	682.393	201.0763 (-H2O), 219.0868		PC18:0_8:0;O2;COOH	711.432	710.424	201.0763 (-H2O), 219.0868		PC18:1_8:0;O2;COOH	709.417	708.409	201.0763 (-H2O), 219.0868
PC16:0_8:1;O4	683.401	728.399	169.0502 (-2H2O), 187.0607 (-H2O), 205.0712		PC18:0_8:1;O4	711.432	756.43	169.0502 (-2H2O), 187.0607 (-H2O), 205.0712		PC18:1_8:1;O4	709.417	754.414	169.0502 (-2H2O), 187.0607 (-H2O), 205.0712
PC16:0_12:4;O	685.432	730.43	207.102		PC18:0_12:4;O	713.463	758.461	207.102		PC18:1_12:4;O	711.447	756.445	207.102
PC16:0_11:4;O2	687.411	732.409	209.081		PC18:0_11:4;O2	715.442	760.44	209.081		PC18:1_11:4;O2	713.427	758.424	209.081
PC16:0_11:3;O2	689.427	734.424	193.0865 (-H2O), 211.097		PC18:0_11:3;O2	717.458	762.456	193.0865 (-H2O), 211.097		PC18:1_11:3;O2	715.442	760.44	193.0865 (-H2O), 211.097
PC16:0_10:3;O3	691.406	736.404	195.0657 (-H2O), 213.0762		PC18:0_10:3;O3	719.437	764.435	195.0657 (-H2O), 213.0762		PC18:1_10:3;O3	717.422	762.419	195.0657 (-H2O), 213.0762
PC16:0_13:4;O	699.447	744.445	221.118		PC18:0_13:4;O	727.479	772.476	221.118		PC18:1_13:4;O	725.463	770.461	221.118
PC16:0_12:4;O2	701.427	746.424	223.097		PC18:0_12:4;O2	729.458	774.456	223.097		PC18:1_12:4;O2	727.442	772.44	223.097
PC16:0_11:3;O;COOH	703.406	702.398	239.092		PC18:0_11:3;O;COOH	731.437	730.429	239.092		PC18:1_11:3;O;COOH	729.422	728.414	239.092
PC16:0_11:2;O;COOH	705.422	704.414	241.108		PC18:0_11:2;O;COOH	733.453	732.445	241.108		PC18:1_11:2;O;COOH	731.437	730.429	241.108
PC16:0_11:3;O3	705.422	750.419	209.0814 (-H2O), 227.0919		PC18:0_11:3;O3	733.453	778.45	209.0814 (-H2O), 227.0919		PC18:1_11:3;O3	731.437	776.435	209.0814 (-H2O), 227.0919
PC16:0_10:2;O2;COOH	707.401	706.393	225.0763 (-H2O), 243.0868		PC18:0_10:2;O2;COOH	735.432	734.424	225.0763 (-H2O), 243.0868		PC18:1_10:2;O2;COOH	733.417	732.409	225.0763 (-H2O), 243.0868
PC16:0_14:4;O	713.463	758.461	235.133		PC18:0_14:4;O	741.494	786.492	235.133		PC18:1_14:4;O	739.479	784.476	235.133
PC16:0_12:4;O3	717.422	762.419	221.0814 (-H2O), 239.0919		PC18:0_12:4;O3	745.453	790.45	221.0814 (-H2O), 239.0919		PC18:1_12:4;O3	743.437	788.435	221.0814 (-H2O), 239.0919
PC16:0_11:3;O4	721.417	766.414	207.0658 (-2H2O),225.0763 (-H2O), 243.0868		PC18:0_11:3;O4	749.448	794.445	207.0658 (-2H2O),225.0763 (-H2O), 243.0868		PC18:1_11:3;O4	747.432	792.43	207.0658 (-2H2O),225.0763 (-H2O), 243.0868
PC16:0_14:4;O2	729.458	774.456	233.1178 (-H2O), 251.1283		PC18:0_14:4;O2	757.489	802.487	233.1178 (-H2O), 251.1283		PC18:1_14:4;O2	755.474	800.471	233.1178 (-H2O), 251.1283
PC16:0_13:4;O3	731.437	776.435	235.0970 (-H2O), 253.1075		PC18:0_13:4;O3	759.468	804.466	235.0970 (-H2O), 253.1075		PC18:1_13:4;O3	757.453	802.451	235.0970 (-H2O), 253.1075
PC16:0_14:4;O;OOH	745.453	790.451	249.1127 (-H2O), 267.1232		PC18:0_14:4;O;OOH	773.484	818.482	249.1127 (-H2O), 267.1232		PC18:1_14:4;O;OOH	771.469	816.466	249.1127 (-H2O), 267.1232
PC16:0_17:4;O	755.51	800.508	277.18		PC18:0_17:4;O	783.541	828.539	277.18		PC18:1_17:4;O	781.526	826.523	277.18
PC16:0_17:3;O	757.526	802.523	279.196		PC18:0_17:3;O	785.557	830.555	279.196		PC18:1_17:3;O	783.541	828.539	279.196
PC16:0_14:4;O4	761.448	806.446	265.1076 (-H2O), 283.1181		PC18:0_14:4;O4	789.479	834.477	265.1076 (-H2O), 283.1181		PC18:1_14:4;O4	787.463	832.461	265.1076 (-H2O), 283.1181
PC16:0_17:4;O2	771.505	816.503	293.175		PC18:0_17:4;O2	799.536	844.534	293.175		PC18:1_17:4;O2	797.521	842.518	293.175
PC16:0_17:3;O2	773.521	818.518	295.191		PC18:0_17:3;O2	801.552	846.549	295.191		PC18:1_17:3;O2	799.536	844.534	295.191
PC16:0_17:3;OOH	773.521	818.518	295.191		PC18:0_17:3;OOH	801.552	846.549	295.191		PC18:1_17:3;OOH	799.536	844.534	295.191
PC16:0_20:4;oxo	795.541	840.539	317.212		PC18:0_20:4;oxo	823.573	868.57	317.212		PC18:1_20:4;oxo	821.557	866.555	317.212
PC16:0_20:4;O	797.557	842.555	319.227		PC18:0_20:4;O	825.588	870.586	319.227		PC18:1_20:4;O	823.573	868.57	319.227
PC16:0_20:5;O;oxo	809.521	854.518	331.191		PC18:0_20:5;O;oxo	837.552	882.549	331.191		PC18:1_20:5;O;oxo	835.536	880.534	331.191
PC16:0_20:4;O;oxo	811.536	856.534	333.207		PC18:0_20:4;O;oxo	839.567	884.565	333.207		PC18:1_20:4;O;oxo	837.552	882.549	333.207
PC16:0_20:4;O2	813.552	858.55	335.222		PC18:0_20:4;O2	841.583	886.581	335.222		PC18:1_20:4;O2	839.568	884.565	335.222
PC16:0_20:4;OOH	813.552	858.55	317.2117 (-H2O), 335.2222		PC18:0_20:4;OOH	841.583	886.581	317.2117 (-H2O), 335.2222		PC18:1_20:4;OOH	839.568	884.565	317.2117 (-H2O), 335.2222
PC16:0_20:4;O2;oxo	827.531	872.529	349.201		PC18:0_20:4;O2;oxo	855.562	900.56	349.201		PC18:1_20:4;O2;oxo	853.547	898.544	349.201
PC16:0_20:4;O3	829.547	874.545	351.217		PC18:0_20:4;O3	857.578	902.576	351.217		PC18:1_20:4;O3	855.562	900.56	351.217
PC16:0_20:4;O;OOH	829.547	874.545	333.2066 (-H2O), 351.2171		PC18:0_20:4;O;OOH	857.578	902.576	333.2066 (-H2O), 351.2171		PC18:1_20:4;O;OOH	855.562	900.56	333.2066 (-H2O), 351.2171
PC16:0_20:4;O3;oxo	843.526	888.524	365.196		PC18:0_20:4;O3;oxo	871.557	916.555	365.196		PC18:1_20:4;O3;oxo	869.542	914.539	365.196
PC16:0_20:4;O2;OOH	845.542	890.539	331.1910 (-2H2O), 349.2015 (-H2O), 367.212		PC18:0_20:4;O2;OOH	873.573	918.571	331.1910 (-2H2O), 349.2015 (-H2O), 367.212		PC18:1_20:4;O2;OOH	871.557	916.555	331.1910 (-2H2O), 349.2015 (-H2O), 367.212
PC16:0_20:4;O3;OOH	861.537	906.534	347.1859 (-2H2O), 365.1964 (-H2O), 383.2069		PC18:0_20:4;O3;OOH	889.568	934.565	347.1859 (-2H2O), 365.1964 (-H2O), 383.2069		PC18:1_20:4;O3;OOH	887.552	932.55	347.1859 (-2H2O), 365.1964 (-H2O), 383.2069
oxidized PC16:0/22:6	Monoisotopic mass	precursor ion, m/z	product ion, m/z		oxidized PC18:0/22:6	Monoisotopic mass	precursor ion, m/z	product ion, m/z		oxidized PC18:1/22:6	Monoisotopic mass	precursor ion, m/z	product ion, m/z
PC16:0_3:0;O	567.354	612.351	89.0238		PC18:0_3:0;O	595.385	640.382	89.0238		PC18:1_3:0;O	593.369	638.367	89.0238
PC16:0_4:1;O	579.354	624.351	101.024		PC18:0_4:1;O	607.385	652.382	101.024		PC18:1_4:1;O	605.369	650.367	101.024
PC16:0_3:0;O2	583.349	628.346	105.019		PC18:0_3:0;O2	611.38	656.377	105.019		PC18:1_3:0;O2	609.364	654.362	105.019
PC16:0_4:0;COOH	595.349	594.341	131.034		PC18:0_4:0;COOH	623.38	622.372	131.034		PC18:1_4:0;COOH	621.364	620.356	131.034
PC16:0_6:2;O	605.369	650.367	127.039		PC18:0_6:2;O	633.4	678.398	127.039		PC18:1_6:2;O	631.385	676.382	127.039
PC16:0_6:1;O	607.385	652.383	129.055		PC18:0_6:1;O	635.416	680.414	129.055		PC18:1_6:1;O	633.4	678.398	129.055
PC16:0_7:2;O	619.385	664.383	141.055		PC18:0_7:2;O	647.416	692.414	141.055		PC18:1_7:2;O	645.4	690.398	141.055
PC16:0_6:1;COOH	621.364	620.356	157.05		PC18:0_6:1;COOH	649.395	648.388	157.05		PC18:1_6:1;COOH	647.38	646.372	157.05
PC16:0_6:2;O2	621.364	666.362	143.034		PC18:0_6:2;O2	649.395	694.393	143.034		PC18:1_6:2;O2	647.38	692.377	143.034
PC16:0_6:1;O2	623.38	668.377	127.0395 (-H2O), 145.0500		PC18:0_6:1;O2	651.411	696.409	127.0395 (-H2O), 145.0500		PC18:1_6:1;O2	649.395	694.393	127.0395 (-H2O), 145.0500
PC16:0_8:3;O	631.385	676.383	153.055		PC18:0_8:3;O	659.416	704.414	153.055		PC18:1_8:3;O	657.4	702.398	153.055
PC16:0_7:3;O2	633.364	678.362	155.034		PC18:0_7:3;O2	661.395	706.393	155.034		PC18:1_7:3;O2	659.38	704.377	155.034
PC16:0_7:1;COOH	635.38	634.372	171.066		PC18:0_7:1;COOH	663.411	662.403	171.066		PC18:1_7:1;COOH	661.395	660.388	171.066
PC16:0_7:2;O2	635.38	680.377	139.0395 (-H2O), 157.0500		PC18:0_7:2;O2	663.411	708.409	139.0395 (-H2O), 157.0500		PC18:1_7:2;O2	661.395	706.393	139.0395 (-H2O), 157.0500
PC16:0_6:1;O3	639.375	684.372	143.0344 (-H2O), 161.0449		PC18:0_6:1;O3	667.406	712.403	143.0344 (-H2O), 161.0449		PC18:1_6:1;O3	665.39	710.388	143.0344 (-H2O), 161.0449
PC16:0_9:3;O	645.401	690.398	167.071		PC18:0_9:3;O	673.432	718.429	167.071		PC18:1_9:3;O	671.416	716.414	167.071
PC16:0_8:2;COOH	647.38	646.372	183.066		PC18:0_8:2;COOH	675.411	674.403	183.066		PC18:1_8:2;COOH	673.395	672.388	183.066
PC16:0_8:3;O2	647.38	692.377	169.05		PC18:0_8:3;O2	675.411	720.409	169.05		PC18:1_8:3;O2	673.395	718.393	169.05
PC16:0_7:2;O;COOH	649.359	648.351	185.045		PC18:0_7:2;O;COOH	677.39	676.382	185.045		PC18:1_7:2;O;COOH	675.375	674.367	185.045
PC16:0_7:1;O;COOH	651.375	650.367	187.06		PC18:0_7:1;O;COOH	679.406	678.398	187.06		PC18:1_7:1;O;COOH	677.39	676.382	187.06
PC16:0_7:2;O3	651.375	696.372	155.0344 (-H2O), 173.0449		PC18:0_7:2;O3	679.406	724.403	155.0344 (-H2O), 173.0449		PC18:1_7:2;O3	677.39	722.388	155.0344 (-H2O), 173.0449
PC16:0_7:1;O3	653.39	698.388	175.061		PC18:0_7:1;O3	681.422	726.419	175.061		PC18:1_7:1;O3	679.406	724.404	175.061
PC16:0_10:3;O	659.416	704.414	181.086		PC18:0_10:3;O	687.447	732.445	181.086		PC18:1_10:3;O	685.432	730.429	181.086
PC16:0_9:3;O2	661.395	706.393	165.0552 (-H2O), 183.0657		PC18:0_9:3;O2	689.427	734.424	165.0552 (-H2O), 183.0657		PC18:1_9:3;O2	687.411	732.409	165.0552 (-H2O), 183.0657
PC16:0_11:4;O	671.416	716.414	193.086		PC18:0_11:4;O	699.447	744.445	193.086		PC18:1_11:4;O	697.432	742.429	193.086
PC16:0_10:4;O2	673.395	718.393	195.066		PC18:0_10:4;O2	701.427	746.424	195.066		PC18:1_10:4;O2	699.411	744.409	195.066
PC16:0_10:2;COOH	675.411	674.403	211.097		PC18:0_10:2;COOH	703.442	702.434	211.097		PC18:1_10:2;COOH	701.427	700.419	211.097
PC16:0_10:3;O2	675.411	720.409	179.0708 (-H2O), 197.0813		PC18:0_10:3;O2	703.442	748.44	179.0708 (-H2O), 197.0813		PC18:1_10:3;O2	701.427	746.424	179.0708 (-H2O), 197.0813
PC16:0_9:3;O3	677.39	722.388	163.0396 (-2H2O), 181.0501 (-H2O), 199.0606		PC18:0_9:3;O3	705.422	750.419	163.0396 (-2H2O), 181.0501 (-H2O), 199.0606		PC18:1_9:3;O3	703.406	748.404	163.0396 (-2H2O), 181.0501 (-H2O), 199.0606
PC16:0_12:4;O	685.432	730.43	207.102		PC18:0_12:4;O	713.463	758.461	207.102		PC18:1_12:4;O	711.447	756.445	207.102
PC16:0_10:2;O;COOH	691.406	690.398	227.092		PC18:0_10:2;O;COOH	719.437	718.429	227.092		PC18:1_10:2;O;COOH	717.422	716.414	227.092
PC16:0_10:3;O3	691.406	736.404	195.0657 (-H2O), 213.0762		PC18:0_10:3;O3	719.437	764.435	195.0657 (-H2O), 213.0762		PC18:1_10:3;O3	717.422	762.419	195.0657 (-H2O), 213.0762
PC16:0_13:4;O	699.447	744.445	221.118		PC18:0_13:4;O	727.479	772.476	221.118		PC18:1_13:4;O	725.463	770.461	221.118
PC16:0_12:4;O2	701.427	746.424	223.097		PC18:0_12:4;O2	729.458	774.456	223.097		PC18:1_12:4;O2	727.442	772.44	223.097
PC16:0_11:4;O3	703.406	748.404	207.0657 (-H2O), 225.0762		PC18:0_11:4;O3	731.437	776.435	207.0657 (-H2O), 225.0762		PC18:1_11:4;O3	729.422	774.419	207.0657 (-H2O), 225.0762
PC16:0_12:3;O2	703.442	748.44	225.113		PC18:0_12:3;O2	731.474	776.471	225.113		PC18:1_12:3;O2	729.458	774.456	225.113
PC16:0_10:3;O4	707.401	752.399	193.0502 (-2H2O), 211.0607 (-H2O), 229.0712		PC18:0_10:3;O4	735.432	780.43	193.0502 (-2H2O), 211.0607 (-H2O), 229.0712		PC18:1_10:3;O4	733.417	778.414	193.0502 (-2H2O), 211.0607 (-H2O), 229.0712
PC16:0_14:5;O	711.447	756.445	233.118		PC18:0_14:5;O	739.479	784.476	233.118		PC18:1_14:5;O	737.463	782.461	233.118
PC16:0_13:4;O2	715.442	760.44	237.113		PC18:0_13:4;O2	743.474	788.471	237.113		PC18:1_13:4;O2	741.458	786.456	237.113
PC16:0_12:4;O3	717.422	762.419	221.0814 (-H2O), 239.0919		PC18:0_12:4;O3	745.453	790.45	221.0814 (-H2O), 239.0919		PC18:1_12:4;O3	743.437	788.435	221.0814 (-H2O), 239.0919
PC16:0_15:5;O	725.463	770.461	247.133		PC18:0_15:5;O	753.494	798.492	247.133		PC18:1_15:5;O	751.479	796.476	247.133
PC16:0_13:5;O3	729.422	774.419	233.0814 (-H2O), 251.0919		PC18:0_13:5;O3	757.453	802.45	233.0814 (-H2O), 251.0919		PC18:1_13:5;O3	755.437	800.435	233.0814 (-H2O), 251.0919
PC16:0_13:3;O;COOH	731.437	730.43	267.123		PC18:0_13:3;O;COOH	759.468	758.461	267.123		PC18:1_13:3;O;COOH	757.453	756.445	267.123
PC16:0_13:4;O3	731.437	776.435	235.0970 (-H2O), 253.1075		PC18:0_13:4;O3	759.468	804.466	235.0970 (-H2O), 253.1075		PC18:1_13:4;O3	757.453	802.451	235.0970 (-H2O), 253.1075
PC16:0_16:5;O	739.479	784.476	261.149		PC18:0_16:5;O	767.51	812.508	261.149		PC18:1_16:5;O	765.494	810.492	261.149
PC16:0_15:5;O2	741.458	786.456	263.128		PC18:0_15:5;O2	769.489	814.487	263.128		PC18:1_15:5;O2	767.474	812.471	263.128
PC16:0_14:5;O3	743.437	788.435	247.0970 (-H2O), 265.1075		PC18:0_14:5;O3	771.468	816.466	247.0970 (-H2O), 265.1075		PC18:1_14:5;O3	769.453	814.451	247.0970 (-H2O), 265.1075
PC16:0_13:4;O2;COOH	745.417	744.409	281.102		PC18:0_13:4;O2;COOH	773.448	772.44	281.102		PC18:1_13:4;O2;COOH	771.432	770.424	281.102
PC16:0_13:3;O2;COOH	747.432	746.425	283.118		PC18:0_13:3;O2;COOH	775.463	774.456	283.118		PC18:1_13:3;O2;COOH	773.448	772.44	283.118
PC16:0_13:4;O4	747.432	792.43	233.0815, 251.0920, 269.10249		PC18:0_13:4;O4	775.463	820.461	233.0815, 251.0920, 269.10249		PC18:1_13:4;O4	773.448	818.445	233.0815, 251.0920, 269.10249
PC16:0_17:6;O3	751.479	796.476	273.149		PC18:0_17:6;O3	779.51	824.508	273.149		PC18:1_17:6;O3	777.494	822.492	273.149
PC16:0_16:5;O2	755.474	800.471	259.1334 (-H2O), 277.1439		PC18:0_16:5;O2	783.505	828.502	259.1334 (-H2O), 277.1439		PC18:1_16:5;O2	781.489	826.487	259.1334 (-H2O), 277.1439
PC16:0_15:5;O3	757.453	802.451	279.123		PC18:0_15:5;O3	785.484	830.482	279.123		PC18:1_15:5;O3	783.469	828.466	279.123
PC16:0_18:6;O	765.495	810.492	287.165		PC18:0_18:6;O	793.526	838.523	287.165		PC18:1_18:6;O	791.51	836.508	287.165
PC16:0_16:4;O;COOH	771.469	770.461	307.154		PC18:0_16:4;O;COOH	799.5	798.492	307.154		PC18:1_16:4;O;COOH	797.484	796.476	307.154
PC16:0_19:6;O	779.51	824.508	301.18		PC18:0_19:6;O	807.541	852.539	301.18		PC18:1_19:6;O	805.526	850.523	301.18
PC16:0_18:6;O2	781.489	826.487	303.16		PC18:0_18:6;O2	809.521	854.518	303.16		PC18:1_18:6;O2	807.505	852.503	303.16
PC16:0_17:6;O3	783.469	828.466	287.1283 (-H2O), 305.1388		PC18:0_17:6;O3	811.5	856.497	287.1283 (-H2O), 305.1388		PC18:1_17:6;O3	809.484	854.482	287.1283 (-H2O), 305.1388
PC16:0_19:6;O2	795.505	840.503	317.175		PC18:0_19:6;O2	823.536	868.534	317.175		PC18:1_19:6;O2	821.521	866.518	317.175
PC16:0_18:6;O3	797.484	842.482	319.154		PC18:0_18:6;O3	825.515	870.513	319.154		PC18:1_18:6;O3	823.5	868.497	319.154
PC16:0_19:5;O2	797.521	842.518	301.1804 (-H2O), 319.1909		PC18:0_19:5;O2	825.552	870.549	301.1804 (-H2O), 319.1909		PC18:1_19:5;O2	823.536	868.534	301.1804 (-H2O), 319.1909
PC16:0_19:6;O3	811.5	856.498	315.1596 (-H2O), 333.1701		PC18:0_19:6;O3	839.531	884.529	315.1596 (-H2O), 333.1701		PC18:1_19:6;O3	837.515	882.513	315.1596 (-H2O), 333.1701
PC16:0_22:6;oxo	819.541	864.539	341.212		PC18:0_22:6;oxo	847.573	892.57	341.212		PC18:1_22:6;oxo	845.557	890.555	341.212
PC16:0_22:6;O	821.557	866.555	343.227		PC18:0_22:6;O	849.588	894.586	343.227		PC18:1_22:6;O	847.573	892.57	343.227
PC16:0_22:7;O;oxo	833.521	878.518	355.191		PC18:0_22:7;O;oxo	861.552	906.549	355.191		PC18:1_22:7;O;oxo	859.536	904.534	355.191
PC16:0_22:6;O;oxo	835.536	880.534	357.207		PC18:0_22:6;O;oxo	863.567	908.565	357.207		PC18:1_22:6;O;oxo	861.552	906.549	357.207
PC16:0_22:6;O2	837.552	882.55	359.222		PC18:0_22:6;O2	865.583	910.581	359.222		PC18:1_22:6;O2	863.568	908.565	359.222
PC16:0_22:6;OOH	837.552	882.55	341.2117 (-H2O), 359.2222		PC18:0_22:6;OOH	865.583	910.581	341.2117 (-H2O), 359.2222		PC18:1_22:6;OOH	863.568	908.565	341.2117 (-H2O), 359.2222
PC16:0_22:6;O2;oxo	851.531	896.529	373.201		PC18:0_22:6;O2;oxo	879.562	924.56	373.201		PC18:1_22:6;O2;oxo	877.547	922.544	373.201
PC16:0_22:6;O3	853.547	898.545	375.217		PC18:0_22:6;O3	881.578	926.576	375.217		PC18:1_22:6;O3	879.562	924.56	375.217
PC16:0_22:6;O;OOH	853.547	898.545	357.2066 (-H2O), 375.2171		PC18:0_22:6;O;OOH	881.578	926.576	357.2066 (-H2O), 375.2171		PC18:1_22:6;O;OOH	879.562	924.56	357.2066 (-H2O), 375.2171
PC16:0_22:6;O2;OOH	869.542	914.539	373.2015 (-H2O), 391.212		PC18:0_22:6;O2;OOH	897.573	942.571	373.2015 (-H2O), 391.212		PC18:1_22:6;O2;OOH	895.557	940.555	373.2015 (-H2O), 391.212
PC16:0_22:5;O2;OOH	871.558	916.555	375.2172 (-H2O), 393.2277		PC18:0_22:5;O2;OOH	899.589	944.586	375.2172 (-H2O), 393.2277		PC18:1_22:5;O2;OOH	897.573	942.571	375.2172 (-H2O), 393.2277
PC16:0_22:6;O3;OOH	885.537	930.534	407.207		PC18:0_22:6;O3;OOH	913.568	958.565	407.207		PC18:1_22:6;O3;OOH	911.552	956.55	407.207
