# Supplementary material for: Structural library and visualization of endogenously oxidized phosphatidylcholines using mass spectrometry-based techniques
Source: Nat Commun. 2021 Nov 3;12:6339. doi: 10.1038/s41467-021-26633-w (PMC8566498; doi:10.1038/s41467-021-26633-w)
Supplement: Supplementary file 7 — Supplementary Data 4 [file 41467_2021_26633_MOESM7_ESM.xlsx]

## Sheet: Table S4
Compound	LODa (nmol L-1)	LOQb (nmol L-1)
PC16:0/9:0;9oxo	2.9	9.6
PC16:0/5:0;5oxo	3.2	10.6
a LOD was estimated based on S/N=3.
b LOQ was determined by S/N=10.
