# Supplementary material for: Structural library and visualization of endogenously oxidized phosphatidylcholines using mass spectrometry-based techniques
Source: Nat Commun. 2021 Nov 3;12:6339. doi: 10.1038/s41467-021-26633-w (PMC8566498; doi:10.1038/s41467-021-26633-w)
Supplement: Supplementary file 9 — Source Data [file 41467_2021_26633_MOESM9_ESM.xlsx]

## Sheet: Figure 2a
MS peak area																	Averages of oxPCs in each group (Normalized to the individual maximum level in the collected samples.)
group	control			AAPH			autoxidation			AAPH+hemin			CuSO4+AsA
n	1	2	3	1	2	3	1	2	3	1	2	3	1	2	3		group	control	AAPH	autoxidation	AAPH+hemin	CuSO4+AsA
PC16:0_8:0	371459	372665	314298	6139965	5670628	6192505	8961782	8618330	9161304	4450445	4214057	4159888	26884990	26604387	25485786		PC16:0_8:0	0.013402	0.227959	0.338605	0.162385	1
PC16:0_8:1;O	0	0	0	1229875	1195615	1202268	470208	381942	472674	113250739	109537964	110277383	134293764	131478520	123761068		PC16:0_8:1;O	0	0.00931309	0.00340105	0.855039	1
PC16:0_8:0;O	0	0	0	1904930	144116	161878	0	0	0	20820110	21146737	20363707	147468729	136777243	134821482		PC16:0_8:0;O	0	0.00527582	0	0.148736	1
PC16:0_9:1;O	5802620	4569140	3618232	140951696	138558397	140270556	8570429	8348652	8149094	357785430	363273873	369312037	737214768	738637056	726296985		PC16:0_9:1;O	0.00635288	0.190623	0.0113835	0.49514	1
PC16:0_8:0;COOH	0	0	0	204703	223778	210452	471808	441873	456526	20504006	19906660	20668483	68909724	44532007	40363815		PC16:0_8:0;COOH	0	0.00415416	0.0089087	0.397119	1
PC16:0_8:0;O2	0	0	0	2726341	2780033	2950010	207370	247694	257940	2273120	2543910	2253549	137393203	133633007	129507584		PC16:0_8:0;O2	0	0.0211128	0.00178013	0.0176529	1
PC16:0_10:2;O	0	0	0	1397649	1348798	1384975	969499	968766	913037	45789849	45847125	46077558	18033265	17942664	16771673		PC16:0_10:2;O	0	0.0299999	0.0207044	1	0.383021
PC16:0_9:0;COOH	0	0	0	7820600	7860195	8411142	10102119	10297015	9510300	208332980	208820242	212785011	609212571	471006815	380490146		PC16:0_9:0;COOH	0	0.0164933	0.020476	0.431255	1
PC16:0_11:2;O	0	0	0	11285794	11050877	11505723	12038102	11869923	11964664	31694966	32068738	31463440	69117695	68888343	66214162		PC16:0_11:2;O	0	0.165715	0.175657	0.466296	1
PC16:0_10:1;COOH	0	0	0	0	0	0	0	0	0	3917319	4026246	3899429	5222304	2982255	2806691		PC16:0_10:1;COOH	0	0	0	1	0.929769
PC16:0_12:2;O	0	0	0	6455095	6031914	6568803	310582	367666	312879	234320	269297	289959	350018	310288	315555		PC16:0_12:2;O	0	1	0.0520118	0.0416448	0.0512107
PC16:0_11:2;O2	0	0	0	0	0	0	0	0	0	4979002	5011552	5616143	16362009	15776024	14976534		PC16:0_11:2;O2	0	0	0	0.33125	1
PC16:0_10:1;O;COOH	0	0	0	724055	1139445	1568399	3520871	3261026	3061780	13197687	11522879	16502943	1571670	1378883	1008686		PC16:0_10:1;O;COOH	0	0.083251	0.238788	1	0.0960432
PC16:0_11:1;O2	0	0	0	2746429	2534460	2673903	0	0	0	0	0	0	1333401	1303037	1298179		PC16:0_11:1;O2	0	1	0	0	0.494622
PC16:0_10:1;O3	0	0	0	471538	579752	399676	433120	311227	288944	302113	511076	613666	1179957	777229	886863		PC16:0_10:1;O3	0	0.510176	0.363317	0.501698	1
PC16:0_10:0;O;OOH	0	0	0	602242	584440	590318	0	0	0	0	0	0	621925	542303	614888		PC16:0_10:0;O;OOH	0	0.998811	0	0	1
PC16:0_12:3;O2	0	0	0	428397	418130	428651	0	0	0	6761104	7038951	7025351	20552999	20461464	19635692		PC16:0_12:3;O2	0	0.0210251	0	0.343369	1
PC16:0_11:2;O;COOH	0	0	0	66888	218745	353476	280219	265359	188939	2452256	2035130	2847249	743993	454882	381840		PC16:0_11:2;O;COOH	0	0.0871358	0.100144	1	0.215514
PC16:0_12:1;COOH	0	0	0	2903139	2865828	3242995	0	0	0	16206932	15505644	15507119	27647069	25535532	26291662		PC16:0_12:1;COOH	0	0.113395	0	0.594151	1
PC16:0_12:2;O2	0	0	0	60483	15424	34503	0	0	0	0	0	0	0	0	0		PC16:0_12:2;O2	0	1	0	0	0
PC16:0_11:1;O;COOH	0	0	0	484132	673760	763594	571500	609135	522278	15346077	14088180	16577653	10799505	6483035	6628947		PC16:0_11:1;O;COOH	0	0.0417606	0.0370103	1	0.51968
PC16:0_13:3;O2	0	0	0	0	0	0	0	0	0	17830702	17592430	17977498	13242268	13262341	12558751		PC16:0_13:3;O2	0	0	0	1	0.731515
PC16:0_12:2;O;COOH	0	0	0	561019	936781	1096663	3925063	3694225	3559103	37907258	35163841	39301471	38628847	25924997	25312086		PC16:0_12:2;O;COOH	0	0.023088	0.0994762	1	0.799714
PC16:0_12:1;O;COOH	0	0	0	296413	448601	404866	192721	217397	172216	4166747	3913613	4335253	7354027	4804230	5078249		PC16:0_12:1;O;COOH	0	0.0667119	0.0337849	0.720309	1
PC16:0_12:2;O3	0	0	0	7715839	7535788	7849088	114119	134765	166536	357627	350889	337486	7469782	6790802	7158599		PC16:0_12:2;O3	0	1	0.017983	0.0452801	0.927209
PC16:0_13:2;O;COOH	0	0	0	0	0	0	0	0	0	2682397	2518880	2867013	2268278	1940602	1916975		PC16:0_13:2;O;COOH	0	0	0	1	0.759251
PC16:0_12:1;O2;COOH	0	0	0	0	0	0	0	0	0	201270	164248	171935	194592	97126	129006		PC16:0_12:1;O2;COOH	0	0	0	1	0.782811
PC16:0_12:2;O4	0	0	0	81681	36946	100505	0	0	0	869685	1017466	1209822	3766682	3287868	3359953		PC16:0_12:2;O4	0	0.021041	0	0.297371	1
PC16:0_18:2;oxo	1563260	1411904	1201862	52196160	52018475	52421262	31531221	28811143	29220289	1203199175	1086370268	1115148885	83964534	79448530	77184778		PC16:0_18:2;oxo	0.00122683	0.0460055	0.0263055	1	0.070666
PC16:0_18:2;O	1601507	1576672	1299482	148020062	157704108	165811479	43933946	41781089	42100931	703185741	636990131	646119951	303706143	300563559	288906150		PC16:0_18:2;O	0.00225428	0.237394	0.0643489	1	0.449669
PC16:0_18:2;O;oxo	0	0	0	2931328	2703449	3321634	3500563	1462217	1158047	1067730153	1019927617	1058221045	213397370	225351195	212992765		PC16:0_18:2;O;oxo	0	0.00284703	0.00194567	1	0.207173
PC16:0_18:2;O2	734910	363132	163753	7770176	7566046	8650107	3148916	2273115	2333246	869729968	849813326	871072453	567323411	566904566	553303423		PC16:0_18:2;O2	0.000487064	0.00925893	0.0029936	1	0.651402
PC16:0_18:2;OOH	1671428	1400735	1033832	1602759418	1680975550	1697901382	1263260406	1202735591	1302649378	34288154	29159120	37158559	711850062	738978329	698607993		PC16:0_18:2;OOH	0.000824226	1	0.756508	0.0201953	0.431472
PC16:0_18:2;O2;oxo	0	0	0	0	0	0	0	0	0	45001921	43765765	44402980	23413148	22749509	22878194		PC16:0_18:2;O2;oxo	0	0	0	1	0.518439
PC16:0_18:2;OOH;oxo	0	0	0	2023372	1788175	2085083	962115	1036189	934507	41642817	41787622	41772064	46338513	48186373	45829580		PC16:0_18:2;OOH;oxo	0	0.0420124	0.0208957	0.892045	1
PC16:0_18:2;O3	0	0	0	0	0	0	0	0	0	87615010	87226664	87969394	79959340	77821738	77174601		PC16:0_18:2;O3	0	0	0	1	0.89401
PC16:0_18:2;O;OOH	0	0	0	17229093	16864764	18524926	7378463	7338881	7275300	5576392	6055936	6994660	130421768	129518298	128098353		PC16:0_18:2;O;OOH	0	0.135602	0.0566765	0.0480029	1
PC16:0_18:2;O2;OOH	0	0	0	16432439	15680660	16858201	6597855	6802549	6482167	2023995	1943022	2051332	52027455	52034703	49091927		PC16:0_18:2;O2;OOH	0	0.319752	0.129821	0.039296	1

## Sheet: Figure 2b-d
MS peak area
group	control			AAPH			autoxidation			AAPH+hemin			CuSO4+AsA
n	1	2	3	1	2	3	1	2	3	1	2	3	1	2	3
PC16:0_18:2;OOH (a)	1671428	1400735	1033832	1602759418	1680975550	1697901382	1263260406	1202735591	1302649378	34288154	29159120	37158559	711850062	738978329	698607993
PC16:0_18:2;oxo (b)	1563260	1411904	1201862	52196160	52018475	52421262	31531221	28811143	29220289	1203199175	1086370268	1115148885	83964534	79448530	77184778
PC16:0_18:2;O2 (c)	734910	363132	163753	7770176	7566046	8650107	3148916	2273115	2333246	869729968	849813326	871072453	567323411	566904566	553303423

## Sheet: Figure 3b
ALT, U/L
n	(-)	1h	2h	4h	8h	24h	4h+NAC	4h+MT
1	3.71429	2.85714	12	1514.29	1657.14	2728.57	197.143	24
2	5.14286	4.85714	38.8571	1614.29	1757.14	2885.71	117.429	72.8571
3	4.85714	4.57143	39.1429	2214.29	2128.57	1157.14	196.286	180
4	4.28571	2.28571	36.2857	1614.29	1928.57	2228.57	120.286	179.714
5	6.85714	2	24	2114.29	1814.29	1957.14	156.571	190.571
6	6.57143	4	36.2857	1928.57	1942.86	2485.71	130	188

## Sheet: Figure 3c
GSH, µmol/mg tissue
n	(-)	1h	2h	4h	8h	24h	4h+NAC	4h+MT
1	3.23914	0.686147	0.463189	0.613869	1.52285	2.66214	2.93655	0.262282
2	3.30652	0.673897	0.519541	0.589369	1.19209	3.00025	2.05697	0.284333
3	3.21586	0.693497	0.458289	0.64082	1.10021	2.8116	2.64989	0.296583
4	3.09458	0.619995	0.584468	0.541592	1.08306	3.11541	2.51024	0.357835
5	3.03088	0.706973	0.454614	0.694722	1.53265	3.01618	3.07866	0.272082
6	3.20484	0.662871	0.639595	0.584468	1.33542	3.16196	2.28238	0.343135

## Sheet: Figure 3d
MS peak area/mg tissue																																																	Averages of oxPCs, MS peak area/mg tissue, in each group (Normalized to the individual maximum level in the collected samples.)
group	(-)						1h						2h						4h						8h						24h						4h+NAC					4h+MT
n	1	2	3	4	5	6	1	2	3	4	5	6	1	2	3	4	5	6	1	2	3	4	5	6	1	2	3	4	5	6	1	2	3	4	5	6	1	2	3	4	5	1	2	3	4	5	6		group
PC16:0_4:1;O	24442.1	15748.8	17680.2	17648.3	20541.3	20525.7	42609.4	53252.1	53833.2	49155.5	42961.4	44010.1	332867	298223	301009	247880	298646	289476	489258	505863	408946	364035	486754	436109	115088	112859	120085	111041	101067	104585	33089.9	33929.7	32019.1	34196.8	34417.4	33629	24763.6	51940.8	46918.6	53790.6	44495.9	42169.9	20975.2	28712.9	14863.2	18420.5	20685.2		PC16:0_4:1;O
PC16:0_5:1;O	16064.7	11544.5	11905.5	10931.7	13334.1	14016.8	27199.1	30477.8	30383.1	29943.3	25842.9	26306.4	128340	129482	139815	128599	137727	134344	236764	248730	220584	183224	225464	216222	76979.3	76260.1	66240.6	62524.9	61490.1	61723	21877.5	19463.8	20188.1	21422.9	21285.6	20632.1	13883.8	28224.1	24333.7	31723.4	24446.9	23064.7	11121.2	6904.39	13196.9	12456.3	12151		PC16:0_5:1;O
PC18:1_4:1;O	0	0	0	0	0	0	3776.73	4628.67	3453.9	4038.56	3636.88	3449.38	35382.8	35329.5	31323.8	28223.8	29622.8	29325.8	36719.2	24814	22409.2	34219.9	53530.3	43522.1	9487.46	10634.3	10566.9	10626.8	9633.38	9735.2	2218.19	2159.96	2396.08	2207.96	2913.33	2560.04	0	0	0	0	0	0	0	0	0	0	0		PC18:1_4:1;O
PC16:0_6:2;O	0	0	0	0	0	0	0	0	0	0	0	0	3308.81	1950.66	3501.42	930.135	2839.03	2238.92	12808.4	13196.4	10295.5	7891.14	12223.8	11237.3	0	0	0	0	0	0	0	0	0	0	0	0	0	0	0	0	0	0	0	0	0	0	0		PC16:0_6:2;O
PC18:0_4:1;O	3132.67	194.571	832.673	237.435	580	1025.53	4180.17	5782.78	4470.1	4271.38	3740.8	4665.13	83293.6	75417.3	64912.5	61612.6	70195.4	68582.7	63678.5	137839	129417	86775.8	149674	92799.1	24019.1	28287.7	33235.1	28401.7	25167	24575.2	4004	3617.19	4307.86	5533.56	4619.81	3661.35	4871.2	9878.6	8609.04	6354.9	6731.73	452.208	194.689	596.432	996.5	485.796	760.542		PC18:0_4:1;O
PC16:0_6:1;O	0	0	0	0	0	0	0	0	0	0	0	0	95217.9	86873.1	81163.7	67157.8	82197.4	80465.1	98004.1	79326.6	78699.2	61730.2	88237.6	80661.9	5495.58	5125.91	4355.55	4819.44	4276.44	4337.61	0	0	0	0	0	0	0	0	0	0	0	0	0	0	0	0	0		PC16:0_6:1;O
PC18:1_5:1;O	0	0	0	0	0	0	832.585	2058.11	1451.57	2811.71	1513.67	1039.53	13381.4	16257.7	11713.1	13520.5	11999.4	12157.4	14911	11447.9	12030.1	10881.9	19749.3	20438.4	10058.5	8038.06	6616.9	6971.58	7199.15	6576.46	1112.08	834.259	1125.96	242.956	911.958	769.714	0	0	0	0	0	0	0	0	0	0	0		PC18:1_5:1;O
PC16:0_7:2;O	0	0	0	0	0	0	0	0	0	0	0	0	2333.56	2867.77	4017.47	3065.59	3336.8	2952.47	11661.4	12461.9	10275.1	9711.67	13517.8	11443.3	6762.85	2100.72	1773.84	5901.1	3208.05	3019.85	0	0	0	0	0	0	0	0	0	0	0	0	0	0	0	0	0		PC16:0_7:2;O
PC18:0_5:1;O	3358.35	966.939	802.173	893.891	1100.14	1466.96	6717.78	7586.76	5663.69	6365.23	5693.86	5386.36	60029.4	65735.7	57357.6	54757.2	52736.6	59493.4	58761.7	118721	119412	81140.1	130159	80008.2	30266.8	39395.4	36600.5	32962.9	32708.5	31657.4	6874	4426.89	6258.59	5742	6356.15	7098.82	4483.36	8828.19	8097.18	5747.35	7075.63	759.283	399.444	266.5	1535.5	1163.55	841.417		PC18:0_5:1;O
PC16:0_7:1;O	0	0	0	0	0	0	0	0	0	0	0	0	33157	35827.1	30630.3	29802.4	32681.3	33861.4	59024.8	49878.7	48992.4	39352.1	51954.6	45634.7	5555.6	4934.68	4856.1	5096.06	5167	4866.74	0	0	0	0	0	0	0	0	0	0	0	0	0	0	0	0	0		PC16:0_7:1;O
PC16:0_8:0	0	0	0	0	0	0	0	0	0	0	0	0	11116.6	13353.1	9152.08	8097.11	10647.2	10341.6	11893.4	15017.4	13910.4	11373.5	13996.9	12911.3	3699.27	3347.06	4066.69	4242.98	3003.33	3136.87	0	0	0	0	0	0	0	0	0	0	0	0	0	0	0	0	0		PC16:0_8:0
PC16:0_8:2;O	0	0	0	0	0	0	0	0	0	0	0	0	8262.72	6270.86	6893.75	6804.84	9439.6	8631.19	13213.5	13575.4	13471.5	10396.7	13158	11848.8	0	0	0	0	0	0	0	0	0	0	0	0	0	0	0	0	0	0	0	0	0	0	0		PC16:0_8:2;O
PC16:0_7:2;O2	0	0	0	0	0	0	0	0	0	0	0	0	1134.44	688.571	618.611	650.973	641.571	921.167	15148.5	14935.8	11626.1	9547.33	13553.8	12687	0	0	0	0	0	0	0	0	0	0	0	0	0	0	0	0	0	0	0	0	0	0	0		PC16:0_7:2;O2
PC18:0_6:1;O	0	0	0	0	0	0	0	0	0	0	0	0	33057.7	30801.6	26790.2	22119.6	27087.5	27017.9	37160.2	38371.4	37549.1	27648.5	38784.5	30437.5	1799.87	2715.06	4546.24	3024.02	3272.11	2780.83	0	0	0	0	0	0	0	0	0	0	0	0	0	0	0	0	0		PC18:0_6:1;O
PC16:0_8:1;O	0	0	0	0	0	0	813.537	1206.71	923.333	1811.48	1197.67	1867.77	15547.8	19571.2	10943.9	14590.4	15222.5	14605.6	42220.6	46058.1	44225	32361.3	45729.3	38357	8448.79	7800.62	8578.1	8066	6136.25	7969.48	1368.54	1726.17	1415.2	757.156	793.062	1083.31	799.58	1338.23	1204.75	2910.86	689.627	1025.38	0	0	0	0	0		PC16:0_8:1;O
PC16:0_7:1;O2	0	0	0	0	0	0	0	0	0	0	0	0	54513	46982.2	45713.6	38360.7	47102.1	46391.2	40180.5	23112.6	31814.7	22034.5	33437.9	30336.7	0	0	0	0	0	0	0	0	0	0	0	0	0	0	0	0	0	0	0	0	0	0	0		PC16:0_7:1;O2
PC16:0_9:3;O	0	0	0	0	0	0	0	0	0	0	0	0	1582.09	3096.83	2393	466.189	1193.69	2377.81	7029.65	7451.29	4641.19	4532.24	6511.78	5396.08	0	0	0	0	0	0	0	0	0	0	0	0	0	0	0	0	0	0	0	0	0	0	0		PC16:0_9:3;O
PC16:0_8:2;O2	0	0	0	0	0	0	0	0	0	0	0	0	0	0	0	0	0	0	4500.25	3670.19	4155.98	2701.75	4620.04	4044.51	0	0	0	0	0	0	0	0	0	0	0	0	0	0	0	0	0	0	0	0	0	0	0		PC16:0_8:2;O2
PC18:0_7:1;O	0	0	0	0	0	0	0	0	0	0	0	0	22635.4	23802	19419.3	19277.6	18786.6	20386.6	33934.8	36028.5	35939.4	26676.5	38865.1	27690.8	2612.5	7386.68	6336.29	4985.29	6020.98	5455.09	0	0	0	0	0	0	0	0	0	0	0	0	0	0	0	0	0		PC18:0_7:1;O
PC16:0_9:1;O	35412.5	14316.3	18894.6	15751.5	22936.9	22076.4	49158.5	57257.5	64106.2	60685.3	49422.4	49971.8	56230.2	45403.7	65714.1	74040.2	61840	62633.6	134283	158863	143920	111917	146827	132232	112710	71093.8	73038.6	90792.2	76009.9	80741.1	44722.4	44509.3	42010.2	36461.2	46027.6	42122.4	10567.3	37983.3	55697	83798.4	46170.4	43888.6	25725.8	17640.2	9865.77	31369.5	24400.1		PC16:0_9:1;O
PC16:0_10:3;O	0	0	0	0	0	0	0	0	0	0	0	0	0	0	0	0	0	0	3801.37	5732.12	4189.73	2612.35	4132.76	4104.25	3129.67	1198.74	1856.8	2065.15	1436.15	1676.63	0	0	0	0	0	0	0	0	0	0	0	0	0	0	0	0	0		PC16:0_10:3;O
PC16:0_10:2;O	0	0	0	0	0	0	0	0	0	0	0	0	984	2374.14	1109.53	1198.68	759.943	1774.14	12518.2	15925.3	14915.5	11261.3	13976.5	12904.7	1001.56	1284.26	1972.96	2490.63	1025.53	1642.85	0	0	0	0	0	0	0	0	0	0	0	0	0	0	0	0	0		PC16:0_10:2;O
PC18:0_8:1;O	0	0	0	0	0	0	0	0	0	0	0	0	3356.31	4881.49	2751.92	3999.03	3747.37	3558.03	7474.37	15669.4	16722.1	10789.8	18746.1	11083.7	3606.52	4472.57	4193.04	4346.71	3796.91	3802.94	0	0	0	0	0	0	0	0	0	0	0	0	0	0	0	0	0		PC18:0_8:1;O
PC18:0_7:1;O2	0	0	0	0	0	0	0	0	0	0	0	0	18195.6	15606.5	13652.4	9967.86	12795.8	14752	15879.1	13184.4	15753.1	9843.84	14174.5	11766.4	0	0	0	0	0	0	0	0	0	0	0	0	0	0	0	0	0	0	0	0	0	0	0		PC18:0_7:1;O2
PC16:0_11:2;O	0	0	0	0	0	0	0	0	0	0	0	0	0	0	0	0	0	0	8203.04	8047.17	9361.17	6866.51	10431.8	6848.22	1277.6	844.191	1262.82	2352.35	549.964	1989.43	0	0	0	0	0	0	0	0	0	0	0	0	0	0	0	0	0		PC16:0_11:2;O
PC18:0_9:1;O	0	0	0	0	0	0	6534.56	10248	9702.4	9488.65	9182.69	8501.55	7766.03	10546.9	11711.4	16388.6	12561.6	13336.5	16020.9	33822.9	36002.6	22149.8	36860.1	23423.8	31745	24751.5	24027.6	31543.8	25702	24584.9	11058.9	11360.7	12629.7	9978	12407.6	11428.5	0	0	0	0	0	3320.4	1896.84	2739.64	5251.46	4012.45	3474.19		PC18:0_9:1;O
PC16:0_12:2;O	0	0	0	0	0	0	0	0	0	0	0	0	0	0	0	0	0	0	7423.78	7092.44	7209.94	5600.61	7389.46	8343.18	3752.63	1829.83	3068.65	4372.37	3248.85	3607.63	0	0	0	0	0	0	0	0	0	0	0	0	0	0	0	0	0		PC16:0_12:2;O
PC16:0_13:3;O2	0	0	0	0	0	0	0	0	0	0	0	0	4048.44	3009.11	2983.64	1314.22	2627.46	3812.92	19103.3	21826.2	24336.2	16000.8	22326.3	19969.8	0	0	0	0	0	0	0	0	0	0	0	0	0	0	0	0	0	0	0	0	0	0	0		PC16:0_13:3;O2
PC18:0_13:3;O2	0	0	0	0	0	0	0	0	0	0	0	0	0	0	0	0	0	0	2709.31	4387.98	5649.52	2596.12	5323.59	2688.51	674.865	779.979	1800.49	495.192	751.382	636.259	0	0	0	0	0	0	0	0	0	0	0	0	0	0	0	0	0		PC18:0_13:3;O2
PC16:0_17:4;O	0	0	0	0	0	0	0	0	0	0	0	0	0	0	0	0	0	0	9629.41	19859.7	19261.1	9082.37	17117.2	15215.7	17425.9	15640	18252.3	10489.5	12051.9	12397.2	0	0	0	0	0	0	0	0	0	0	0	0	0	0	0	0	0		PC16:0_17:4;O
PC16:0_17:4;O2	0	0	0	0	0	0	0	0	0	0	0	0	0	0	0	0	0	0	3305.31	7004.15	8855.94	1741.61	5552.52	3630.45	1381.85	1182.72	1556.94	1066.98	1674.91	1121.33	0	0	0	0	0	0	0	0	0	0	0	0	0	0	0	0	0		PC16:0_17:4;O2
PC16:0_18:2;oxo	147219	73155.2	115505	116402	108155	114571	68901.6	59529.6	134494	61157.9	66712.6	66334.1	126118	125468	101771	76715.2	101788	97059.4	295313	516838	583441	285906	455311	407555	497442	469798	630330	367482	430638	450502	149529	138009	135432	177480	150633	153947	57779.1	80075.3	86012.3	81110.7	72973.2	71740.6	59051.5	86849	93184.3	52268.6	73281.4		PC16:0_18:2;oxo
PC16:0_17:3;O2	0	0	0	0	0	0	0	0	0	0	0	0	20677.3	20234.4	25078.1	16117.2	22645.8	19731.3	37243.1	53200.5	55328.8	35918.1	52632	45184.4	30414.9	32819.3	33937.6	29288.3	28401.1	28253.9	0	0	0	0	0	0	0	0	0	0	0	0	0	0	0	0	0		PC16:0_17:3;O2
PC16:0_17:3;OOH	0	0	0	0	0	0	0	0	0	0	0	0	0	0	0	0	0	0	10757.5	22400.4	11448.9	9306.61	13553.6	11917.5	4704.33	6924.87	9189.45	6105.15	6485.36	5500.11	0	0	0	0	0	0	0	0	0	0	0	0	0	0	0	0	0		PC16:0_17:3;OOH
PC16:0_18:2;O	156199	101133	129000	137056	109193	120195	96922.1	88494	139962	80640.3	85857.7	90905.2	157499	181172	157287	128213	150885	146654	354272	572294	625920	359273	519769	460514	570132	543863	667456	466186	508161	503141	194966	165978	163731	208313	187089	184796	62805.7	76221	89519.5	68186.5	73840.7	64842.3	95694.6	87010.5	86173.9	93925.3	89688.4		PC16:0_18:2;O
PC16:0_18:2;O;oxo	0	0	0	0	0	0	0	0	0	0	0	0	51930.6	56395.5	32010.6	28332.5	41267.6	37877	155434	262154	276083	138332	222216	199873	117135	123727	169671	114731	114288	115477	4172.46	4946.07	3217.41	5648.98	4762.56	5159.53	0	0	0	0	0	0	0	0	0	0	0		PC16:0_18:2;O;oxo
PC16:0_18:2;O2	0	0	0	0	0	0	17086.5	9100.4	25009.5	13748.4	13671	14799	356361	390652	342147	283569	334135	339196	669868	954404	1.09421e+06	654794	923559	798751	536679	545146	669821	542032	502851	521196	18846.5	6049.17	11877.1	6140.27	10887.5	6027.47	0	0	0	0	0	0	0	0	0	0	0		PC16:0_18:2;O2
PC16:0_18:2;OOH	18675.6	13562.5	13825.6	12516.6	19524.6	18799.6	33057.6	39328.2	38953.6	36748.2	31904.1	31836.6	25338.4	21944.3	30830.6	21149.4	25223.7	23617.2	317985	613508	360159	296303	434486	374671	211165	229168	381547	281574	246887	247484	16193.8	19787.4	16073.4	17983.6	19814.3	18556.7	16734.1	26805.8	31952.5	40014.4	23563.1	22911.5	79740.4	74371.8	80699.7	82885.6	71178.6		PC16:0_18:2;OOH
PC16:0_20:4;oxo	5298.44	4218.08	2258.21	7882.5	6053.98	4426.2	3648.37	4440.64	2748.4	2920.21	3046.04	2512.09	23230.1	27212.8	28229.2	17972	23258.7	23944.6	33182	52441.4	62960.1	26100	46686.2	41969.7	59356.8	56490.8	63616.2	40189.6	48253.4	51890.7	11268.3	9733.46	8670.8	14576.3	14910.6	13564.7	2016.92	2561	4518.8	2335.37	2430.33	2371.51	5342.91	2573.7	4279.54	3722.24	4377.9		PC16:0_20:4;oxo
PC16:0_20:4;O	24275	27111.7	24566.3	25301.7	25585.6	27001.6	30067.5	31812.1	27156.3	24661.8	18560.1	21396.3	66559.4	75986.1	83138.2	58084.6	73077.1	73230	93821.2	139732	172669	84079.4	135737	117235	181857	167516	186375	112157	135809	137948	84611.8	67513.8	77387.9	93652.8	83660	82375.1	24495.5	24212	27012	22129.3	23291.1	23234.2	28373.2	23793.9	28361.8	26175.3	29931.9		PC16:0_20:4;O
PC18:0_18:2;oxo	0	0	0	0	0	0	0	0	0	0	0	0	29675.6	32208.9	22355.4	19037.4	24315.5	23395.6	47716.5	122089	155258	62160.4	115352	81842.4	114451	122662	148879	89657.3	104960	107493	58486	46678.8	59349	74337.9	62944.5	56826.6	0	0	0	0	0	0	0	0	0	0	0		PC18:0_18:2;oxo
PC18:0_17:3;O2	0	0	0	0	0	0	0	0	0	0	0	0	9289.88	12919.1	8537.17	7402.73	7286.54	9957.5	20115.7	29629.4	35051.3	19457.5	30997.7	21238.1	34417.1	28627.3	34735.9	22793.7	25849.8	26742.5	1107.1	850.63	1715.41	1181.8	1365.67	636.51	0	0	0	0	0	0	0	0	0	0	0		PC18:0_17:3;O2
PC18:0_17:3;OOH	0	0	0	0	0	0	0	0	0	0	0	0	0	0	0	0	0	0	1241.88	5075.19	1040.19	473.49	2518.72	1613.82	714.885	463.468	2489.61	817.904	1055.27	938.167	0	0	0	0	0	0	0	0	0	0	0	0	0	0	0	0	0		PC18:0_17:3;OOH
PC18:0_18:2;O	1267.16	662.878	1316.25	1331.98	1343.47	1182.78	3238.29	3866.89	4997.74	2891.96	3424.27	3433.53	40689.8	44191.4	38073.4	29416.2	36185.7	32392.1	102465	152053	190406	104220	157410	125367	162805	170018	190628	136435	150463	155608	97589.7	76567.8	97335.9	117374	100323	97176.1	852.42	724.302	1402.04	877.551	1001.08	10349.3	7564.73	17800	13296.2	10874.5	11132.8		PC18:0_18:2;O
PC16:0_18:2;O2;oxo	0	0	0	0	0	0	0	0	0	0	0	0	0	0	0	0	0	0	13934.7	19922.7	23716.5	9041.2	17684.5	16086.4	4243.29	2975.72	7043.86	4195.67	3832.98	1991.43	0	0	0	0	0	0	0	0	0	0	0	0	0	0	0	0	0		PC16:0_18:2;O2;oxo
PC16:0_18:2;OOH;oxo	0	0	0	0	0	0	0	0	0	0	0	0	0	0	0	0	0	0	6489.35	10656	13033.4	3073.37	8722.93	6345.57	5074.87	5684.74	8682.29	3466.13	4480.87	5318.2	0	0	0	0	0	0	0	0	0	0	0	0	0	0	0	0	0		PC16:0_18:2;OOH;oxo
PC16:0_18:2;O3	0	0	0	0	0	0	0	0	0	0	0	0	0	0	0	0	0	0	21142.6	57382.2	32498.4	12559.1	48683.2	29410.6	0	0	0	0	0	0	0	0	0	0	0	0	0	0	0	0	0	0	0	0	0	0	0		PC16:0_18:2;O3
PC16:0_18:2;O;OOH	0	0	0	0	0	0	0	0	0	0	0	0	0	0	0	0	0	0	64734.7	119492	81211.2	57105.4	84409.9	77261.2	26860.9	35436	50562.9	42147.3	38048.4	34502.2	0	0	0	0	0	0	0	0	0	0	0	0	0	0	0	0	0		PC16:0_18:2;O;OOH
PC16:0_20:4;O;oxo	0	0	0	0	0	0	0	0	0	0	0	0	0	0	0	0	0	0	8276.67	10814	16045.6	7202.27	11773.2	11328.4	10848.3	12488.4	13074.7	8885.38	8380.93	9085.67	0	0	0	0	0	0	0	0	0	0	0	0	0	0	0	0	0		PC16:0_20:4;O;oxo
PC16:0_20:4;O2	0	0	0	0	0	0	0	0	0	0	0	0	36573.4	36986.9	39179.8	33754.2	31431.7	38567.8	70467.7	94343.4	115028	60944.7	93035.8	87730.4	101719	100641	110801	75087.2	86673.1	87605.7	9385.17	4597.04	7135.06	7991.58	8579.15	8801.92	0	0	0	0	0	0	4007.98	1201.3	6076.08	1820.98	3568.62		PC16:0_20:4;O2
PC16:0_20:4;OOH	0	0	0	0	0	0	0	0	0	0	0	0	4300.84	3211.09	4286.81	3055.54	4268	2033.94	38055.6	67252.4	42386.4	33700.7	49956.4	45371.7	37973.7	45936	59444.1	39935.5	41387.3	42645.5	0	0	0	0	0	0	0	0	0	0	0	0	0	0	0	0	0		PC16:0_20:4;OOH
PC18:0_18:2;O;oxo	0	0	0	0	0	0	0	0	0	0	0	0	6072.38	9875.51	5924.36	4086.68	5524.86	2785	25104.2	82599.9	95073.2	33946.8	75277.2	44626.8	55868.9	68988.9	93386.3	47121.7	62272.7	58483.2	6169.15	2447.35	3767.92	6131.13	4643.85	5213.88	0	0	0	0	0	0	0	0	0	0	0		PC18:0_18:2;O;oxo
PC18:0_18:2;O2	0	0	0	0	0	0	3111.9	2106.56	5780.33	2575.96	1822.73	3040.96	146421	167763	148230	115743	132289	128188	249307	347694	463606	256404	369148	288882	364703	371465	420352	294274	334680	345479	49596.8	33070.2	47536.2	55257	46105.2	47118.3	0	0	0	0	0	8965.42	2981.11	16163.5	5032.23	1686.55	6286.1		PC18:0_18:2;O2
PC18:0_18:2;OOH	4959.82	2175.31	2003.37	2642.57	4046.84	3208.94	6306.59	8084.02	7373.81	7606.4	6402.92	6600.57	7892.5	7985.54	6520.53	4362.57	5353.74	5790.11	61194.2	117898	77505	51636.1	81799.8	66043.1	48320.2	57996.7	97286.1	70494.8	62977.2	63250.8	5912.31	7845.22	5741.76	7836.51	4987.17	6937.76	4825.3	4525.81	86230.6	6817.57	7686.84	2883.45	2428.87	6470.25	4922.94	6094.53	2525.08		PC18:0_18:2;OOH
PC16:0_22:6;oxo	0	0	0	0	0	0	0	0	0	0	0	0	18318	18405.1	17052.5	7627.76	12379	13946.8	19056.8	38878.5	43669.1	16142.5	31622.9	28499.9	34908.7	29685.4	56618.9	24098.5	31011	30680.3	6786.27	5723.63	5361.73	10397.7	9678.15	9242.1	0	0	0	0	0	0	0	0	0	0	0		PC16:0_22:6;oxo
PC16:0_22:6;O	60303.5	52857.6	47523.2	66413.1	54589.5	56577.5	53552.8	59398.7	56429.7	47029	44186.5	44330.4	105341	101843	108603	75123.2	92278.9	97747.8	115880	195286	215584	91592.8	175729	151301	194874	155428	296866	149373	196148	210951	105253	104881	97399.4	129706	114241	110341	40837.4	48653.1	61217.7	41963.4	48423	42329.8	46940.4	42762	51327.1	42489.2	47230.2		PC16:0_22:6;O
PC18:0_20:4;oxo	0	0	0	0	0	0	0	0	0	0	0	0	2312.62	4389.74	3234.06	2865.14	3515.37	3465.78	8163.1	14061.2	18092.6	6985.2	13448.3	11441.5	13827.4	12413.5	20666.2	10560.3	12672.3	14812	4748.35	5043.65	6088.57	6157.89	5173.65	3864.69	0	0	0	0	0	0	0	0	0	0	0		PC18:0_20:4;oxo
PC18:0_20:4;O	1153.49	548.918	405.019	1090.39	536.549	579.918	1326.07	3148.49	1354	1167.77	2081.73	2500.49	13150.8	7932.29	10016	8875.35	15433.1	13968.7	25129.4	59441.1	67602.3	34693.5	55840.3	41693.7	62730.8	63113.9	79529.3	46293.4	54026.9	58123.5	35606.7	29454.6	39362.9	48295	39961.6	38108.5	552.1	599.17	707.235	829.347	545.431	2266.42	2056.31	7848.39	3275.17	1749.47	2759.6		PC18:0_20:4;O
PC16:0_20:4;O2;oxo	0	0	0	0	0	0	0	0	0	0	0	0	4582.72	9964.89	7115.17	3617	6300	6417.22	17161.8	29681.5	34614.5	12996	27755.5	22304.1	13471.2	14529.2	17864.2	10576.7	12277.9	13481.7	0	0	0	0	0	0	0	0	0	0	0	0	0	0	0	0	0		PC16:0_20:4;O2;oxo
PC16:0_20:4;O3	0	0	0	0	0	0	0	0	0	0	0	0	29511.1	35050.4	32591.8	23506.9	29251.9	29512.6	54988.1	75972.9	89622.8	47415	76261.7	63373.8	43769.7	50297.7	48370.2	38806.2	39840.2	40198.8	0	0	0	0	0	0	0	0	0	0	0	0	0	0	0	0	0		PC16:0_20:4;O3
PC18:0_18:2;O;OOH	0	0	0	0	0	0	0	0	0	0	0	0	0	0	0	0	0	0	10163.3	22831.8	15327.9	8351.98	14052.9	11567.4	6814.33	11592.9	16165.8	10853.6	10314.6	9596.44	0	0	0	0	0	0	0	0	0	0	0	0	0	0	0	0	0		PC18:0_18:2;O;OOH
PC16:0_22:6;O2	0	0	0	0	0	0	0	0	0	0	0	0	60956	56430.9	57214.4	34449.5	50294.2	50889.5	103097	165911	161789	92777.4	138634	126131	130508	134815	185880	119916	131134	127061	6776.04	7373.15	5183.49	3942.11	6788.08	2845.76	0	0	0	0	0	0	0	0	0	0	0		PC16:0_22:6;O2
PC16:0_22:6;OOH	0	0	0	0	0	0	0	0	0	0	0	0	4306.66	3621.63	4503.36	2288	4798.17	3556.31	23968.1	48603.1	25220.2	17076.4	33086.1	26663.6	20680.5	22126.2	41639.5	21901.3	24651.9	21981.6	0	0	0	0	0	0	0	0	0	0	0	0	0	0	0	0	0		PC16:0_22:6;OOH
PC18:0_20:4;O2	0	0	0	0	0	0	0	0	0	0	0	0	13090.1	12027.6	13991.1	11270.2	12480.6	11643.5	23356.1	35925.2	46243	21004.9	37565.5	27294.9	56544.7	57415.4	69154.8	35546.4	51954.9	54251.2	12665.7	7849.39	13151.2	11546.4	13002.9	12474.6	0	0	0	0	0	0	0	0	0	0	0		PC18:0_20:4;O2
PC18:0_20:4;OOH	0	0	0	0	0	0	0	0	0	0	0	0	0	0	0	0	0	0	10759.2	21141.2	9101.73	6680.43	11333	12533	8394.5	8935.36	18667.9	8878.19	10376.2	10851.2	0	0	0	0	0	0	0	0	0	0	0	0	0	0	0	0	0		PC18:0_20:4;OOH
PC18:0_22:6;O	0	0	0	0	0	0	1955.44	2475.67	1676.86	2347.6	2268.53	2248.85	16383.9	12719.7	9064.36	5068.54	11845.3	11019.1	13921.1	33476.9	41674.4	17816	30341.2	23859.5	30743.1	28392.5	45827	28125.7	31044.3	32503.6	18169.2	19725.7	16963.9	23219	20834.6	18648.2	0	0	0	0	0	2791.11	3099.6	8104.48	3929.81	3626.73	3360.9		PC18:0_22:6;O
PC16:0_22:6;O2;oxo	0	0	0	0	0	0	0	0	0	0	0	0	14289.8	8652.86	10917.1	3491.05	8717.94	10055	21379.7	38363.2	41988.6	16531.7	29261	26036.9	23690.1	20342.5	33737.4	18287.4	22137.2	21185.8	0	0	0	0	0	0	0	0	0	0	0	0	0	0	0	0	0		PC16:0_22:6;O2;oxo
PC16:0_22:6;O3	0	0	0	0	0	0	0	0	0	0	0	0	45559.3	45425.7	47966.6	27591.3	43864.1	42381.4	64085	104747	113143	59940.6	91912.7	79095.3	62898.8	59245	88873.9	54859	61326.3	62123.1	0	0	0	0	0	0	0	0	0	0	0	0	0	0	0	0	0		PC16:0_22:6;O3
PC18:0_20:4;O3	0	0	0	0	0	0	0	0	0	0	0	0	11663.2	17715.1	14667	5348.86	12376.1	9558.25	21434.3	31512.7	49021.9	20478.1	33897	24718	42777.6	38600.7	50450.9	24007.4	35336.8	38481.6	0	0	0	0	0	0	0	0	0	0	0	0	0	0	0	0	0		PC18:0_20:4;O3
PC18:0_22:6;O2	0	0	0	0	0	0	0	0	0	0	0	0	8291.06	4494.49	5155.53	1455.73	3259.69	7002.56	8587.55	30423.9	31181.5	8891.39	27612.4	12076.8	28125.7	26714.1	45024	24658.2	30398.1	28209.5	4076.33	3096.09	3779.98	4845.18	4192.71	3607.61	0	0	0	0	0	0	0	0	0	0	0		PC18:0_22:6;O2
[truncated: 8 more columns]

## Sheet: Figure 3e-g
MS peak area/mg tissue
group	(-)						1h						2h						4h						8h						24h						4h+NAC					4h+MT
n	1	2	3	4	5	6	1	2	3	4	5	6	1	2	3	4	5	6	1	2	3	4	5	6	1	2	3	4	5	6	1	2	3	4	5	6	1	2	3	4	5	1	2	3	4	5	6
PC16:0_20:4;O (e)	24275	27111.7	24566.3	25301.7	25585.6	27001.6	30067.5	31812.1	27156.3	24661.8	18560.1	21396.3	66559.4	75986.1	83138.2	58084.6	73077.1	73230	93821.2	139732	172669	84079.4	135737	117235	181857	167516	186375	112157	135809	137948	84611.8	67513.8	77387.9	93652.8	83660	82375.1	24495.5	24212	27012	22129.3	23291.1	23234.2	28373.2	23793.9	28361.8	26175.3	29931.9
PC16:0_18:2;O2 (f)	0	0	0	0	0	0	17086.5	9100.4	25009.5	13748.4	13671	14799	356361	390652	342147	283569	334135	339196	669868	954404	1.09421e+06	654794	923559	798751	536679	545146	669821	542032	502851	521196	18846.5	6049.17	11877.1	6140.27	10887.5	6027.47	0	0	0	0	0	0	0	0	0	0	0
PC16:0_17:3;O2 (g)	0	0	0	0	0	0	0	0	0	0	0	0	20677.3	20234.4	25078.1	16117.2	22645.8	19731.3	37243.1	53200.5	55328.8	35918.1	52632	45184.4	30414.9	32819.3	33937.6	29288.3	28401.1	28253.9	0	0	0	0	0	0	0	0	0	0	0	0	0	0	0	0	0

## Sheet: Figure 4a
oxPC, pmol/mg tissue
group	control						APAP 2h
n	1	2	3	4	5	6	1	2	3	4	5	6
PC20:1;O	3.90271	2.07654	1.76703	2.22326	1.14063	1.23604	4.54	4.67938	3.97289	3.22346	3.0012	4.53833
PC21:1;O	1.94408	1.03959	0.88894	1.18927	0.674135	0.624413	2.33346	2.41111	1.97949	1.7883	1.66711	2.2392
PC22:2;O	0.60904	0.379209	0.304486	0.425522	0.195118	0.186187	1.08092	1.02357	0.941868	0.733464	0.673031	1.34091
PC22:1;O	1.30619	0.696951	0.583549	0.704106	0.351238	0.38378	3.49716	2.65439	2.77437	2.52949	2.35391	3.33338
PC23:2;O	0.608433	0.353688	0.28808	0.364937	0.165215	0.148372	0.526921	0.711321	0.477719	0.340295	0.376602	0.626963
PC23:1;O	1.18866	0.640933	0.615124	0.771019	0.395793	0.422801	2.51392	2.27645	2.0507	1.90581	1.84772	2.26386
PC24:0	0	0	0	0	0	0	0.442864	0.0216831	0.360837	0.392362	0.332795	0.432979
PC24:2;O	0.348874	0.198052	0.150218	0.164789	0.072326	0.0892289	0.585579	0.607972	0.547402	0.317749	0.391215	0.76516
PC23:2;O2	0.535132	0.37629	0.302139	0.361726	0.201922	0.160547	0.565736	0.662543	0.503716	0.391916	0.388961	0.609513
PC24:1;O	0.91786	0.506843	0.368699	0.610184	0.281414	0.302002	1.20111	1.21536	1.09621	0.851624	0.84838	1.52772
PC23:1;O2	0.301327	0.159521	0.12792	0.123165	0.0451496	0.0515702	1.08558	0.726957	0.838257	0.626915	0.64008	1.15463
PC25:3;O	0.261749	0.202928	0.1128	0.173006	0.0890163	0.081306	0.457711	0.443123	0.370569	0.294946	0.291393	0.527635
PC25:2;O	0.37528	0.206228	0.155536	0.1872	0.0630325	0.0717636	0.5804	0.554368	0.529823	0.369052	0.390194	0.785561
PC24:2;O2	0.378249	0.250969	0.216909	0.254074	0.12393	0.128469	0.583377	0.58581	0.448261	0.356728	0.355606	0.567895
PC25:1;O	6.68646	3.14324	2.64311	3.20699	1.44081	1.6061	3.15402	7.15334	3.93507	2.13777	2.5952	5.8323
PC26:3;O	0.378249	0.250969	0.216909	0.254074	0.12393	0.128469	0.583377	0.58581	0.448261	0.356728	0.355606	0.567895
PC26:2;O	0.178227	0.128499	0.0876106	0.139214	0.0539516	0.0737133	0.207618	0.251525	0.249591	0.134571	0.138988	0.386286
PC26:1;O	0.192092	0.119203	0.116145	0.137854	0.0985197	0.0910193	0.23881	0.241831	0.208038	0.170073	0.173198	0.262152
PC25:1;O2	1.40675	0.539208	0.472617	0.511269	0.176099	0.207092	0.945714	1.16746	0.940764	0.555806	0.765138	1.14282
PC27:2;O	0.0197984	0.00726307	0.00359361	0.0108225	0.00389352	0.0089226	0.12674	0.0868614	0.0962889	0.100014	0.0992769	0.114767
PC27:1;O	1.48351	0.637987	0.545734	0.65457	0.292067	0.29309	0.629265	1.38366	0.717678	0.440615	0.479825	0.791846
PC28:2;O	0.889498	0.366763	0.328478	0.35671	0.16098	0.16933	0.354379	0.814723	0.476195	0.205348	0.306579	0.699526
PC29:3;O2	0.191539	0.127402	0.0971278	0.12606	0.0460203	0.0553016	0.53688	0.417638	0.511671	0.317026	0.338495	0.757805
PC31:3;O2	0.17652	0.1046	0.0865968	0.124471	0.0556844	0.0606	0.818375	0.653544	0.725974	0.679148	0.636934	0.931919
PC33:4;O	0.476525	0.352186	0.324003	0.379965	0.287697	0.321648	2.34713	1.69136	2.00284	2.36275	2.06427	1.97133
PC33:4;O2	0.231799	0.15114	0.130558	0.157847	0.0905146	0.0807912	1.80851	1.35716	1.57613	1.70512	1.53583	1.64858
PC33:3;O2	0.170343	0.122818	0.0989256	0.144325	0.0825131	0.0902939	3.24333	2.2223	2.82844	3.26699	2.86567	3.00736
PC35:3;O2	0	0	0	0	0	0	0.987512	0.632809	0.812261	0.965514	0.90483	0.714316
PC34:3;O	12.0139	9.40226	9.80866	9.18075	7.87163	8.28884	20.2549	15.2478	18.4222	20.791	18.2458	21.7922
PC34:3;O2	3.81169	2.63455	2.31831	3.17506	2.43032	3.05424	9.32579	7.05739	8.75096	9.1061	7.81407	11.1712
PC34:3;O3	0	0	0	0	0	0	0.797337	0.46662	0.793678	0.715047	0.661854	1.27305
PC34:2;O	19.5954	14.8626	14.153	14.2855	12.3815	14.883	24.2662	20.6516	22.6126	26.8024	23.2752	21.8302
PC34:2;O2	6.22324	6.29696	3.86484	5.08824	4.18562	4.69635	27.7053	20.4174	26.2812	29.4811	26.1794	31.8926
PC36:5;O	4.49659	3.67627	3.39671	3.68367	3.04678	3.1204	7.08446	5.89658	6.05876	7.24639	6.19324	5.5166
PC36:5;O2	1.9743	1.6549	1.53361	1.91662	1.61856	1.67683	3.75152	3.16773	3.48464	4.06066	3.61468	3.34787
PC36:5;O3	1.38389	1.07198	0.787411	1.05124	0.583825	0.687168	3.62895	3.14375	3.17513	3.33426	3.05358	3.4011
PC36:4;O	10.1716	8.51407	7.95436	8.57048	7.26463	7.36897	14.4199	12.5866	12.6189	15.4318	13.4156	10.885
PC36:4;O2	1.51892	1.58033	1.04659	1.4249	1.16359	1.13732	8.54277	6.15518	7.44598	8.97827	7.78358	7.4592
PC36:4;O3	3.98539	2.71088	2.36539	3.29325	1.97919	2.47793	7.42777	7.69294	0.670303	7.3274	6.86105	7.32421
PC36:3;O	4.55845	3.95488	3.91196	4.20356	3.88216	3.87922	9.15226	7.47635	8.14184	9.9172	8.8995	7.93539
PC36:3;O2	1.63358	1.5242	1.18428	1.55866	1.20681	1.1433	6.91394	4.94347	6.04084	6.85668	6.02852	6.63729
PC36:2;O	0.822225	0.714167	0.749332	0.739821	0.51338	0.601449	2.80513	1.77576	2.41651	2.74014	0.253169	2.61983
PC36:2;O2	0.481623	0.702139	0.346207	0.411283	0.312822	0.306331	7.4227	4.726	6.15704	7.08077	6.30442	6.16554
PC38:7;O	2.011	1.54404	1.46601	1.71391	1.38072	1.3852	7.86912	5.29917	6.41863	6.95558	6.28685	7.06715
PC38:7;O3	0.438208	0.293383	0.190451	0.246625	0.132523	0.132815	4.23615	2.58192	3.39387	3.44238	3.1632	4.54379
PC38:6;O	14.3917	12.8023	12.1081	12.3976	10.2475	11.3031	20.588	16.9461	16.9853	18.8538	16.4996	14.5949
PC38:6;O2	2.1661	2.10267	1.47332	1.92346	1.93079	1.70034	10.1786	7.38428	8.79843	9.7342	9.1385	8.73025
PC38:6;O3	0.336839	0.27142	0.182468	0.221117	0.155964	0.151124	7.31154	4.63362	6.17493	6.92128	5.81876	6.39284
PC38:5;O	3.39883	3.04277	2.52862	2.91839	2.3343	2.20427	5.83862	5.47066	5.17664	6.44831	5.86741	3.92674
PC38:4;O	4.77051	3.87032	3.44294	3.92609	3.36016	3.42541	6.40768	6.49643	5.79817	7.58941	7.02997	4.06596
PC38:4;O2	0.320198	0.223844	0.194099	0.264838	0.234879	0.243324	3.20275	2.36734	2.55295	3.43541	3.02576	1.98541
PC38:4;O3	0.883166	0.418875	0.609919	0.661316	0.678902	0.484301	3.59914	2.24686	2.75183	3.50239	3.16389	2.38033
PC40:6;O	2.2943	1.93393	1.7314	1.92373	1.52956	1.67164	3.48915	3.10741	2.6578	3.18844	3.05185	2.00861
PC40:6;O2	0.191685	0.128695	0.131742	0.160762	0.143775	0.133175	2.04653	1.35603	1.53153	1.701	1.6263	1.48645

## Sheet: Figure 4b
ΔoxPC (oxPCAPAP2h-oxPCcontrol), Relative abundance
PC34:3;O	9.69796		PC36:5;O	2.7626		PC36:3;O	4.52205		PC38:7;O	5.06593		PC38:5;O	2.71687		PC40:7;O	0
PC34:2;O	8.21285		PC36:4;O	4.91895		PC36:2;O	1.41169		PC38:6;O	5.2029		PC38:4;O	2.43203		PC40:6;O	1.06978
PC34:3;O2	5.96689		PC36:5;O2	1.84205		PC36:3;O2	4.86165		PC38:7;O2	0		PC38:5;O2	0		PC40:7;O2	0
PC34:2;O2	21.9336		PC36:4;O2	6.41555		PC36:2;O2	5.88268		PC38:6;O2	7.11127		PC38:4;O2	2.51474		PC40:6;O2	1.47633
PC34:3;O3	0.784597		PC36:5;O3	2.36188		PC36:3;O3	0		PC38:7;O3	3.32122		PC38:5;O3	0		PC40:7;O3	0
PC34:2;O3	0		PC36:4;O3	3.41527		PC36:2;O3	0		PC38:6;O3	5.98901		PC38:4;O3	2.31799		PC40:6;O3	0

## Sheet: Figure S5
Log10(peak area)
ion mode	negative ion mode			positive ion mode
n	1	2	3	1	2	3
PC16:0/9:0;9oxo	6.42341	6.45204	6.40322	7.51015	7.56719	7.52625
PC16:0/5:0;5oxo	6.34467	6.44474	6.38281	7.42219	7.48081	7.42847
PC16:0/2:0	6.59834	6.62377	6.58171	7.59433	7.59673	7.6099
PC16:0/14:0	6.66533	6.65098	6.66304	7.47246	7.48145	7.49968
PC16:0/18:0	6.84867	6.87333	6.88278	7.55389	7.5844	7.56216
PC16:0/18:1	6.77895	6.77791	6.76704	7.51988	7.52557	7.53012
PC15:0/18:1(d7)	6.51943	6.54116	6.56792	7.29654	7.30898	7.30391
Log10(peak area)
Log10(PC, pmol)	0.30103			1			1.30103			2			2.30103
n	1	2	3	1	2	3	1	2	3	1	2	3	1	2	3
PC16:0/9:0;9oxo	6.76319	6.78605	6.74796	7.51015	7.56719	7.52625	7.82542	7.82812	7.82387	8.59783	8.57092	8.56038	8.854	8.85226	8.84603
PC16:0/5:0;5oxo	6.64689	6.66154	6.64587	7.42219	7.48081	7.42847	7.74035	7.75145	7.75045	8.5188	8.49957	8.49021	8.76789	8.7664	8.77135
PC16:0/2:0	6.7842	6.80126	6.79828	7.59433	7.59673	7.6099	7.95813	7.94998	7.9571	8.69366	8.68771	8.71982	9.02141	9.02638	9.02818
PC16:0/14:0	6.61625	6.63083	6.63297	7.47246	7.48145	7.49968	7.83757	7.86249	7.86922	8.60097	8.59942	8.6078	8.91623	8.92734	8.93761
PC16:0/18:0	6.71568	6.73692	6.75826	7.55389	7.5844	7.56216	7.93131	7.93684	7.92965	8.66628	8.66917	8.66297	8.99606	9.00277	9.01394
PC16:0/18:1	6.75069	6.73089	6.72119	7.51988	7.52557	7.53012	7.9007	7.89521	7.90737	8.63552	8.62741	8.63721	8.95336	8.95529	8.95408
PC15:0/18:1(d7)	6.61001	6.53351	6.46987	7.29654	7.30898	7.30391	7.65312	7.63877	7.64055	8.42505	8.4038	8.40836	8.72246	8.73489	8.72458

## Sheet: Figure S6a
oxPC, nmol/ml
group	control			AAPH			autoxidation			AAPH+hemin			CuSO4+AsA
n	1	2	3	1	2	3	1	2	3	1	2	3	1	2	3
PC34:2	457.042	450.261	453.61	403.032	423.298	405.228	355.751	350.71	344.281	196.254	188.263	205.393	87.9536	87.2729	93.763
PC24:0;COOH	0.0193971	0.0219071	0.0212349	0.0867084	0.0883207	0.0871363	0.240302	0.251982	0.244859	1.55379	1.57508	1.53508	1.16184	1.164	1.15235
PC25:0;COOH	0.0321677	0.030059	0.0312894	1.63962	1.74561	1.74807	2.27111	2.26088	2.26697	11.0131	11.0582	10.2521	9.1777	8.34741	8.52944
PC26:1;COOH	0	0	0	0.5606	0.59108	0.554223	0.154198	0.152782	0.150943	1.43758	1.39197	1.29348	0.546143	0.542145	0.524946
PC26:1;O;COOH	0.00224889	0.00246006	0.00297693	0.0419679	0.0416153	0.0473128	0.0480789	0.0472807	0.0493924	0.309921	0.315849	0.302128	0.107732	0.110125	0.109227
PC27:2;O;COOH	0	0	0	0.0428338	0.0412161	0.0407836	0.0242121	0.0238765	0.0236084	0.0578395	0.0543212	0.051726	0.112433	0.111096	0.114248
PC27:1;O;COOH	0	0	0	0.280919	0.286902	0.295517	0.262731	0.259352	0.257298	1.23498	1.2307	1.17497	0.724561	0.753846	0.769082
PC28:2;O;COOH	0	0	0	0.47681	0.472422	0.484221	0.53397	0.543568	0.545831	1.0611	1.07227	0.995722	3.56114	3.52439	3.44927
PC29:2;O;COOH	0	0	0	0.0260154	0.0279085	0.0250371	0.0441577	0.0428784	0.0431953	0.440996	0.446177	0.433857	0.633246	0.638089	0.635305
PC28:1;O2;COOH	0.00093664	0.00154258	0.00147131	0.885707	0.935007	0.895206	0.291999	0.300403	0.307718	0.279382	0.276956	0.258141	0.460661	0.448909	0.462964
PC24:0	0.13467	0.139	0.145505	0.195292	0.20207	0.196404	0.147773	0.147885	0.156421	0.179852	0.173645	0.169541	1.41792	1.34806	1.34378
PC24:1;O	0.0112493	0.0088523	0.0101924	1.78751	1.86948	1.80299	1.09735	1.02555	1.03396	13.443	13.7791	12.7678	11.7962	10.9026	10.7838
PC24:0;O	0.00424397	0.00430625	0.00422706	0.47145	0.476866	0.454932	0.513988	0.497303	0.501857	4.75037	4.67327	4.48815	8.24812	8.12026	8.17849
PC25:1;O	0.342784	0.322874	0.348708	72.2168	77.7543	75.3718	7.26457	7.35058	7.21457	40.7761	39.8999	38.374	66.6306	64.7443	65.3589
PC24:0;O2	0.00177576	0.00169019	0.00135211	5.44053	5.63789	5.31243	1.71829	1.66635	1.66393	0.0695561	0.0606092	0.0590252	10.9056	10.979	10.7155
PC26:2;O	0.00202351	0.00154918	0.00142558	0.369806	0.398377	0.388808	0.172214	0.167096	0.178774	3.08254	3.05044	2.92812	1.37782	1.36305	1.36317
PC27:2;O	0.0284281	0.0261803	0.0263718	6.6544	6.8897	6.43468	1.69401	1.68845	1.77231	3.19448	3.14508	3.04584	4.26481	4.18455	4.13567
PC28:2;O	0.166203	0.168883	0.172436	6.95292	7.09609	7.325	0.124923	0.134359	0.124814	0.428234	0.42301	0.0402011	0.382663	0.387366	0.373213
PC27:2;O2	0.00100365	0.000707128	0.000685667	1.23325	1.36018	1.32514	0.524173	0.513035	0.519643	1.88713	1.86926	1.80451	3.74744	3.69022	3.67203
PC27:1;O2	0.00321265	0.00230229	0.00293762	1.03522	1.1306	1.12541	0.132926	0.133992	0.1372	0.413003	0.0421963	0.399863	0.443425	0.415284	0.449672
PC26:1;O3	0.00789331	0.00847167	0.0086705	1.66414	1.77886	1.68964	0.415325	0.393024	0.401942	0.233927	0.229299	0.217587	0.538014	0.555217	0.556545
PC26:0;O3	0.0493122	0.0465018	0.0562004	0.556745	0.470739	0.466043	0.0295198	0.0238442	0.0255376	0.00139228	0.0154479	0.0149455	0.0148909	0.0191426	0.0264593
PC28:3;O2	0.0152365	0.0148043	0.0156241	0.644595	0.681178	0.620114	0.613179	0.629498	0.630035	0.131031	1.31057	1.25344	3.50949	3.48544	3.43837
PC28:2;O2	0.0107033	0.0112525	0.0106924	2.30343	2.25044	2.42021	0.426317	0.424676	0.424557	3.54061	3.41914	3.34672	3.8944	3.99671	4.01433
PC29:3;O2	0	0	0	0.0359631	0.0420274	0.035655	0.0821768	0.0750748	0.0734961	0.871877	0.828848	0.792851	2.04519	2.04345	2.0173
PC28:2;O3	0.00963992	0.00862225	0.00800679	4.67532	4.83271	4.66605	1.30226	1.35169	1.32595	1.48962	1.46889	1.45966	2.8594	2.86775	2.82904
PC34:3;O	0.309222	0.285158	0.294938	10.8727	11.3544	10.9996	2.58614	2.40031	2.43046	46.8965	47.1409	45.5045	11.1089	11.4761	11.1341
PC34:3;O2	0.040622	0.019342	0.0188699	2.00978	2.1778	2.07285	2.18033	1.98681	1.91533	132.987	136.441	130.007	43.51	45.0843	43.6103
PC34:3;O3	0.00440742	0.00551706	0.00529054	1.67806	1.71572	1.65144	1.62279	1.64542	1.55768	14.8411	14.8123	14.1172	11.7503	11.3677	11.4209
PC34:2;O	0.317771	0.307112	0.312649	8.76967	8.79717	8.75028	4.17356	3.63048	3.49989	31.003	30.39	29.2713	18.5747	18.8044	18.3883
PC34:2;O2	0.283961	0.267002	0.263201	121.332	123.628	121.468	27.3602	26.3628	26.3459	100.03	102.071	100.717	75.4591	70.8608	73.3646
PC34:2;O3	0	0	0	12.1166	12.7955	12.1894	6.74366	6.93382	6.87631	21.7939	21.5784	21.0328	44.8418	44.4095	44.4237
PC34:2;O4	0.0166821	0.0169517	0.0159935	15.1554	15.1533	14.3212	5.12306	5.20064	5.22834	2.73275	2.59898	2.57196	13.8117	13.1	13.3239

[truncated: 6 more sheets: Figure S6b, Figure S7, Figure S8, Figure S9, Figure S13, Figure S16]
